# Supplementary material for: (7aR)-1-[(2R,5S,E)-6-Hy­droxy-5,6-dimethyl­hept-3-en-2-yl]-7a-methyl­hexa­hydro-1H-inden-4(2H)-one
Source: Acta Crystallogr Sect E Struct Rep Online. 2013 Jan 12;69(Pt 2):o218. doi: 10.1107/S1600536812051343 (PMC3569753; doi:10.1107/S1600536812051343)
Supplement: Supplementary file 1 [file e-69-0o218-sup1.cif]

##############################################################################
#                                                                            #
# This CIF contains the data in a paper accepted for publication in          #
# Acta Crystallographica Section E. It conforms to the requirements of       #
# Notes for Authors for Acta Crystallographica Section E, and has been       #
# peer reviewed under the auspices of the IUCr Commission on Journals.       #
#                                                                            #
# Full details of the Crystallographic Information File format               #
# are given in the paper "The Crystallographic Information File (CIF):       #
# a New Standard Archive File for Crystallography" by S. R. Hall, F. H.      #
# Allen and I. D. Brown [Acta Cryst. (1991), A47, 655-685].                  #
#                                                                            #
# The current version of the core CIF dictionary is obtainable from          #
# ftp://ftp.iucr.org/pub/cif_core.dic.                                       #
#                                                                            #
# Software is freely available for graphical display of the structure(s)     #
# in this CIF. For information consult the CIF software page                 #
# http://www.iucr.org/resources/cif/software.                                #
#                                                                            #
# This file may be used for bona fide research purposes within the           #
# scientific community so long as proper attribution is given to the journal # 
# article from which it was obtained.                                        #
#                                                                            #
##############################################################################
data_I
_audit_creation_method     SHELXL-97
_chemical_name_systematic
;
(7a<i>R</i>)-1-[(2<i>R</i>,5<i>S</i>,<i>E</i>)-6-Hydroxy-5,6-dimethylhept-
3-en-2-yl]-7a-methylhexahydro-1<i>H</i>-inden-4(2<i>H</i>)-one
;
_chemical_name_common     ?
_chemical_formula_moiety     'C19 H32 O2'
_chemical_formula_sum     'C19 H32 O2'
_chemical_formula_iupac     'C19 H32 O2'
_chemical_formula_weight     292.45
_chemical_melting_point     ?
_symmetry_cell_setting     monoclinic
_symmetry_space_group_name_H-M     'C 2'
_symmetry_space_group_name_Hall     'C 2y'
loop_
    _symmetry_equiv_pos_as_xyz
    'x, y, z'
    '-x, y, -z'
    'x+1/2, y+1/2, z'
    '-x+1/2, y+1/2, -z'
_cell_length_a     20.057(4)
_cell_length_b     7.3816(15)
_cell_length_c     13.700(3)
_cell_angle_alpha     90.00
_cell_angle_beta     112.324(4)
_cell_angle_gamma     90.00
_cell_volume     1876.3(6)
_cell_formula_units_Z     4
_cell_measurement_reflns_used     1729
_cell_measurement_theta_min     2.20
_cell_measurement_theta_max     22.98
_cell_measurement_temperature     293(2)
_exptl_crystal_description     prism
_exptl_crystal_colour     colourless
_exptl_crystal_size_max     0.45
_exptl_crystal_size_mid     0.36
_exptl_crystal_size_min     0.18
_exptl_crystal_density_diffrn     1.035
_exptl_crystal_density_meas     ?
_exptl_crystal_density_method     'not measured'
_exptl_crystal_F_000     648
_exptl_absorpt_coefficient_mu     0.065
_exptl_absorpt_correction_type     multi-scan
_exptl_absorpt_process_details     '(SADABS; Sheldrick, 1996)'
_exptl_absorpt_correction_T_min     0.6017
_exptl_absorpt_correction_T_max     0.7452
_exptl_special_details     ?
_diffrn_ambient_temperature     293(2)
_diffrn_radiation_type     MoK\a
_diffrn_radiation_wavelength     0.71073
_diffrn_radiation_source     'fine-focus sealed tube'
_diffrn_radiation_monochromator     graphite
_diffrn_measurement_device_type     'Bruker SMART 1000 CCD'
_diffrn_measurement_method     '\f and \w scans'
_diffrn_detector_area_resol_mean     ?
_diffrn_reflns_number     4958
_diffrn_reflns_av_R_equivalents     0.0178
_diffrn_reflns_av_sigmaI/netI     0.0371
_diffrn_reflns_theta_min     1.61
_diffrn_reflns_theta_max     25.01
_diffrn_reflns_theta_full     25.00
_diffrn_measured_fraction_theta_max     0.999
_diffrn_measured_fraction_theta_full     0.999
_diffrn_reflns_limit_h_min     -23
_diffrn_reflns_limit_h_max     14
_diffrn_reflns_limit_k_min     -8
_diffrn_reflns_limit_k_max     8
_diffrn_reflns_limit_l_min     -13
_diffrn_reflns_limit_l_max     16
_refine_special_details
;
Refinement of <i>F</i>^2^ against ALL reflections. The weighted <i>R</i>-factor
<i>wR</i> and goodness of fit <i>S</i> are based on <i>F</i>^2^, conventional
<i>R</i>-factors <i>R</i> are based on <i>F</i>, with <i>F</i> set to zero for
negative <i>F</i>^2^. The threshold expression of <i>F</i>^2^ >
\s(<i>F</i>^2^) is used only for calculating <i>R</i>-factors(gt) <i>etc</i>.
and is not relevant to the choice of reflections for refinement.
<i>R</i>-factors based on <i>F</i>^2^ are statistically about twice as large
as those based on <i>F</i>, and <i>R</i>- factors based on ALL data will be
even larger.
;
_reflns_number_total     3254
_reflns_number_gt     2389
_reflns_threshold_expression     I>2sigma(I)
_refine_ls_structure_factor_coef     Fsqd
_refine_ls_matrix_type     full
_refine_ls_R_factor_all     0.0712
_refine_ls_R_factor_gt     0.0477
_refine_ls_wR_factor_gt     0.1314
_refine_ls_wR_factor_ref     0.1515
_refine_ls_goodness_of_fit_ref     1.023
_refine_ls_restrained_S_all     1.023
_refine_ls_number_reflns     3254
_refine_ls_number_parameters     196
_refine_ls_number_restraints     1
_refine_ls_hydrogen_treatment     constr
_refine_ls_weighting_scheme     calc
_refine_ls_weighting_details
         'calc w=1/[\s^2^(Fo^2^)+(0.0934P)^2^+0.0697P] where P=(Fo^2^+2Fc^2^)/3'
_atom_sites_solution_hydrogens     geom
_atom_sites_solution_primary     direct
_atom_sites_solution_secondary     difmap
_refine_ls_shift/su_max     0.000
_refine_ls_shift/su_mean     0.000
_refine_diff_density_max     0.142
_refine_diff_density_min     -0.114
_refine_ls_extinction_method     none
_refine_ls_extinction_coef     ?
_refine_ls_abs_structure_details
      'Absolute structure not determined and 1457 Friedel pairs were not merged'
_refine_ls_abs_structure_Flack     ?
loop_
    _atom_type_symbol
    _atom_type_description
    _atom_type_scat_dispersion_real
    _atom_type_scat_dispersion_imag
    _atom_type_scat_source
    'C' 'C' 0.0033 0.0016
                         'International Tables Vol C Tables 4.2.6.8 and 6.1.1.4'
    'H' 'H' 0.0000 0.0000
                         'International Tables Vol C Tables 4.2.6.8 and 6.1.1.4'
    'O' 'O' 0.0106 0.0060
                         'International Tables Vol C Tables 4.2.6.8 and 6.1.1.4'
_computing_data_collection     'SMART (Bruker, 1998)'
_computing_cell_refinement     'SAINT (Bruker, 1998)'
_computing_data_reduction     'SAINT (Bruker, 1998)'
_computing_structure_solution     'SHELXS97 (Sheldrick, 2008)'
_computing_structure_refinement     'SHELXL97 (Sheldrick, 2008)'
_computing_molecular_graphics
                  'PLATON (Spek, 2009) and Mercury (Macrae <i>et al.</i>, 2006)'
_computing_publication_material     'SHELXTL (Sheldrick, 2008)'
loop_
    _atom_site_type_symbol
    _atom_site_label
    _atom_site_fract_x
    _atom_site_fract_y
    _atom_site_fract_z
    _atom_site_U_iso_or_equiv
    _atom_site_adp_type
    _atom_site_calc_flag
    _atom_site_refinement_flags
    _atom_site_occupancy
    _atom_site_symmetry_multiplicity
    _atom_site_disorder_assembly
    _atom_site_disorder_group
    C C1 0.31315(12) -0.0108(3) 0.83385(16) 0.0467(6) Uani d . 1 1 . .
    H H1 0.3524 0.0312 0.8135 0.056 Uiso calc R 1 1 . .
    C C2 0.32284(17) -0.2166(4) 0.8512(2) 0.0663(8) Uani d . 1 1 . .
    H H2A 0.3046 -0.2556 0.9039 0.080 Uiso calc R 1 1 . .
    H H2B 0.3735 -0.2484 0.8752 0.080 Uiso calc R 1 1 . .
    C C3 0.28017(17) -0.3084(4) 0.7442(2) 0.0737(8) Uani d . 1 1 . .
    H H3A 0.3107 -0.3896 0.7239 0.088 Uiso calc R 1 1 . .
    H H3B 0.2394 -0.3759 0.7469 0.088 Uiso calc R 1 1 . .
    C C3A 0.25554(14) -0.1495(3) 0.66904(18) 0.0554(7) Uani d . 1 1 . .
    H H3A1 0.2968 -0.1140 0.6516 0.066 Uiso calc R 1 1 . .
    C C4 0.19282(15) -0.1736(4) 0.5661(2) 0.0619(7) Uani d . 1 1 . .
    O O4 0.16051(12) -0.3154(3) 0.53886(15) 0.0849(7) Uani d . 1 1 . .
    C C5 0.17509(18) -0.0054(5) 0.4997(2) 0.0807(9) Uani d . 1 1 . .
    H H5A 0.1294 -0.0224 0.4411 0.097 Uiso calc R 1 1 . .
    H H5B 0.2118 0.0139 0.4708 0.097 Uiso calc R 1 1 . .
    C C6 0.17031(19) 0.1620(5) 0.5617(2) 0.0827(10) Uani d . 1 1 . .
    H H6A 0.1253 0.1584 0.5727 0.099 Uiso calc R 1 1 . .
    H H6B 0.1695 0.2690 0.5202 0.099 Uiso calc R 1 1 . .
    C C7 0.23275(15) 0.1787(4) 0.6691(2) 0.0673(8) Uani d . 1 1 . .
    H H7A 0.2769 0.2040 0.6582 0.081 Uiso calc R 1 1 . .
    H H7B 0.2236 0.2798 0.7075 0.081 Uiso calc R 1 1 . .
    C C7A 0.24264(12) 0.0069(3) 0.73468(16) 0.0472(6) Uani d . 1 1 . .
    C C8 0.17703(13) -0.0288(5) 0.7620(2) 0.0706(8) Uani d . 1 1 . .
    H H8A 0.1349 -0.0386 0.6982 0.106 Uiso calc R 1 1 . .
    H H8B 0.1710 0.0694 0.8038 0.106 Uiso calc R 1 1 . .
    H H8C 0.1838 -0.1397 0.8012 0.106 Uiso calc R 1 1 . .
    C C1' 0.31086(19) 0.2943(4) 0.9234(2) 0.0799(10) Uani d . 1 1 . .
    H H1'1 0.3417 0.3421 0.8905 0.120 Uiso calc R 1 1 . .
    H H1'2 0.3227 0.3496 0.9914 0.120 Uiso calc R 1 1 . .
    H H1'3 0.2615 0.3200 0.8801 0.120 Uiso calc R 1 1 . .
    C C2' 0.32153(14) 0.0889(4) 0.93674(19) 0.0552(7) Uani d . 1 1 . .
    H H2' 0.2857 0.0405 0.9624 0.066 Uiso calc R 1 1 . .
    C C3' 0.39471(14) 0.0496(4) 1.01717(17) 0.0554(7) Uani d . 1 1 . .
    H H3' 0.4331 0.0888 1.0004 0.067 Uiso calc R 1 1 . .
    C C4' 0.41212(13) -0.0327(4) 1.10809(18) 0.0578(7) Uani d . 1 1 . .
    H H4' 0.3744 -0.0706 1.1268 0.069 Uiso calc R 1 1 . .
    C C5' 0.48679(13) -0.0715(4) 1.18480(19) 0.0564(7) Uani d . 1 1 . .
    H H5' 0.5196 -0.0367 1.1503 0.068 Uiso calc R 1 1 . .
    C C6' 0.4971(2) -0.2739(5) 1.2070(4) 0.1075(14) Uani d . 1 1 . .
    H H6'1 0.4895 -0.3375 1.1425 0.161 Uiso calc R 1 1 . .
    H H6'2 0.4631 -0.3156 1.2359 0.161 Uiso calc R 1 1 . .
    H H6'3 0.5452 -0.2962 1.2566 0.161 Uiso calc R 1 1 . .
    C C7' 0.50827(14) 0.0412(5) 1.2868(2) 0.0674(8) Uani d . 1 1 . .
    O O7' 0.58126(10) -0.0077(3) 1.34707(14) 0.0824(7) Uani d . 1 1 . .
    H H7' 0.5959 0.0494 1.4026 0.124 Uiso calc R 1 1 . .
    C C8' 0.5057(2) 0.2410(5) 1.2604(3) 0.1151(17) Uani d . 1 1 . .
    H H8'1 0.5409 0.2673 1.2307 0.173 Uiso calc R 1 1 . .
    H H8'2 0.5159 0.3110 1.3235 0.173 Uiso calc R 1 1 . .
    H H8'3 0.4585 0.2715 1.2104 0.173 Uiso calc R 1 1 . .
    C C9' 0.4620(2) 0.0049(11) 1.3478(3) 0.145(2) Uani d . 1 1 . .
    H H9'1 0.4765 0.0822 1.4086 0.218 Uiso calc R 1 1 . .
    H H9'2 0.4672 -0.1194 1.3699 0.218 Uiso calc R 1 1 . .
    H H9'3 0.4126 0.0287 1.3040 0.218 Uiso calc R 1 1 . .
loop_
    _atom_site_aniso_label
    _atom_site_aniso_U_11
    _atom_site_aniso_U_22
    _atom_site_aniso_U_33
    _atom_site_aniso_U_12
    _atom_site_aniso_U_13
    _atom_site_aniso_U_23
    C1 0.0422(12) 0.0519(14) 0.0368(10) -0.0019(12) 0.0048(9) -0.0014(11)
    C2 0.0731(18) 0.0573(17) 0.0500(13) 0.0055(14) 0.0027(13) -0.0010(13)
    C3 0.088(2) 0.0542(16) 0.0582(15) 0.0030(15) 0.0040(14) -0.0063(14)
    C3A 0.0536(14) 0.0559(16) 0.0444(13) -0.0055(12) 0.0048(11) -0.0064(11)
    C4 0.0613(16) 0.0701(19) 0.0438(13) -0.0111(15) 0.0079(12) -0.0117(13)
    O4 0.0868(15) 0.0816(15) 0.0583(11) -0.0232(13) -0.0039(10) -0.0162(11)
    C5 0.086(2) 0.090(2) 0.0425(13) -0.0127(18) -0.0011(13) 0.0046(16)
    C6 0.093(2) 0.077(2) 0.0523(16) 0.0033(18) -0.0011(16) 0.0166(15)
    C7 0.0736(19) 0.0615(18) 0.0467(14) -0.0021(16) 0.0002(13) 0.0083(13)
    C7A 0.0444(13) 0.0503(14) 0.0385(10) -0.0030(12) 0.0061(9) 0.0007(11)
    C8 0.0474(14) 0.101(2) 0.0565(14) -0.0084(15) 0.0117(11) -0.0040(16)
    C1' 0.095(2) 0.072(2) 0.0541(15) 0.0132(17) 0.0068(15) -0.0143(14)
    C2' 0.0507(14) 0.0651(18) 0.0419(13) -0.0001(12) 0.0086(11) -0.0079(11)
    C3' 0.0508(15) 0.0722(19) 0.0359(12) -0.0071(12) 0.0081(11) -0.0076(11)
    C4' 0.0484(14) 0.0715(19) 0.0470(13) -0.0112(13) 0.0108(11) -0.0020(13)
    C5' 0.0483(15) 0.0643(18) 0.0478(13) -0.0007(12) 0.0081(11) -0.0007(12)
    C6' 0.086(3) 0.066(2) 0.136(3) 0.0032(18) 0.003(2) 0.007(2)
    C7' 0.0483(15) 0.096(3) 0.0433(12) 0.0113(14) 0.0012(11) -0.0076(13)
    O7' 0.0566(12) 0.1072(18) 0.0569(10) 0.0184(12) -0.0083(9) -0.0136(12)
    C8' 0.097(3) 0.082(3) 0.112(3) 0.018(2) -0.022(2) -0.034(2)
    C9' 0.094(3) 0.287(7) 0.0559(17) 0.032(4) 0.0299(19) 0.005(3)
_geom_special_details
;
All e.s.d.'s (except the e.s.d. in the dihedral angle between two l.s. planes)
are estimated using the full covariance matrix. The cell e.s.d.'s are taken
into account individually in the estimation of e.s.d.'s in distances, angles
and torsion angles; correlations between e.s.d.'s in cell parameters are only
used when they are defined by crystal symmetry. An approximate (isotropic)
treatment of cell e.s.d.'s is used for estimating e.s.d.'s involving l.s.
planes.
;
loop_
    _geom_bond_atom_site_label_1
    _geom_bond_atom_site_label_2
    _geom_bond_site_symmetry_2
    _geom_bond_distance
    _geom_bond_publ_flag
    C1 C2 . 1.538(4) ?
    C1 C2' . 1.541(3) ?
    C1 C7A . 1.550(3) ?
    C1 H1 . 0.9800 ?
    C2 C3 . 1.545(4) ?
    C2 H2A . 0.9700 ?
    C2 H2B . 0.9700 ?
    C3 C3A . 1.515(4) ?
    C3 H3A . 0.9700 ?
    C3 H3B . 0.9700 ?
    C3A C4 . 1.501(3) ?
    C3A C7A . 1.545(3) ?
    C3A H3A1 . 0.9800 ?
    C4 O4 . 1.213(3) ?
    C4 C5 . 1.500(4) ?
    C5 C6 . 1.524(5) ?
    C5 H5A . 0.9700 ?
    C5 H5B . 0.9700 ?
    C6 C7 . 1.532(4) ?
    C6 H6A . 0.9700 ?
    C6 H6B . 0.9700 ?
    C7 C7A . 1.524(4) ?
    C7 H7A . 0.9700 ?
    C7 H7B . 0.9700 ?
    C7A C8 . 1.522(3) ?
    C8 H8A . 0.9600 ?
    C8 H8B . 0.9600 ?
    C8 H8C . 0.9600 ?
    C1' C2' . 1.533(4) ?
    C1' H1'1 . 0.9600 ?
    C1' H1'2 . 0.9600 ?
    C1' H1'3 . 0.9600 ?
    C2' C3' . 1.491(4) ?
    C2' H2' . 0.9800 ?
    C3' C4' . 1.308(3) ?
    C3' H3' . 0.9300 ?
    C4' C5' . 1.495(3) ?
    C4' H4' . 0.9300 ?
    C5' C6' . 1.523(5) ?
    C5' C7' . 1.540(4) ?
    C5' H5' . 0.9800 ?
    C6' H6'1 . 0.9600 ?
    C6' H6'2 . 0.9600 ?
    C6' H6'3 . 0.9600 ?
    C7' O7' . 1.427(3) ?
    C7' C9' . 1.490(5) ?
    C7' C8' . 1.515(6) ?
    O7' H7' . 0.8200 ?
    C8' H8'1 . 0.9600 ?
    C8' H8'2 . 0.9600 ?
    C8' H8'3 . 0.9600 ?
    C9' H9'1 . 0.9600 ?
    C9' H9'2 . 0.9600 ?
    C9' H9'3 . 0.9600 ?
loop_
    _geom_angle_atom_site_label_1
    _geom_angle_atom_site_label_2
    _geom_angle_atom_site_label_3
    _geom_angle_site_symmetry_1
    _geom_angle_site_symmetry_3
    _geom_angle
    _geom_angle_publ_flag
    C2 C1 C2' . . 111.5(2) ?
    C2 C1 C7A . . 103.77(19) ?
    C2' C1 C7A . . 120.50(19) ?
    C2 C1 H1 . . 106.8 ?
    C2' C1 H1 . . 106.8 ?
    C7A C1 H1 . . 106.8 ?
    C1 C2 C3 . . 107.2(2) ?
    C1 C2 H2A . . 110.3 ?
    C3 C2 H2A . . 110.3 ?
    C1 C2 H2B . . 110.3 ?
    C3 C2 H2B . . 110.3 ?
    H2A C2 H2B . . 108.5 ?
    C3A C3 C2 . . 103.0(2) ?
    C3A C3 H3A . . 111.2 ?
    C2 C3 H3A . . 111.2 ?
    C3A C3 H3B . . 111.2 ?
    C2 C3 H3B . . 111.2 ?
    H3A C3 H3B . . 109.1 ?
    C4 C3A C3 . . 119.2(2) ?
    C4 C3A C7A . . 111.7(2) ?
    C3 C3A C7A . . 105.5(2) ?
    C4 C3A H3A1 . . 106.6 ?
    C3 C3A H3A1 . . 106.6 ?
    C7A C3A H3A1 . . 106.6 ?
    O4 C4 C5 . . 123.5(2) ?
    O4 C4 C3A . . 123.4(3) ?
    C5 C4 C3A . . 113.1(2) ?
    C4 C5 C6 . . 112.5(2) ?
    C4 C5 H5A . . 109.1 ?
    C6 C5 H5A . . 109.1 ?
    C4 C5 H5B . . 109.1 ?
    C6 C5 H5B . . 109.1 ?
    H5A C5 H5B . . 107.8 ?
    C5 C6 C7 . . 113.5(3) ?
    C5 C6 H6A . . 108.9 ?
    C7 C6 H6A . . 108.9 ?
    C5 C6 H6B . . 108.9 ?
    C7 C6 H6B . . 108.9 ?
    H6A C6 H6B . . 107.7 ?
    C7A C7 C6 . . 112.0(2) ?
    C7A C7 H7A . . 109.2 ?
    C6 C7 H7A . . 109.2 ?
    C7A C7 H7B . . 109.2 ?
    C6 C7 H7B . . 109.2 ?
    H7A C7 H7B . . 107.9 ?
    C8 C7A C7 . . 111.0(2) ?
    C8 C7A C3A . . 111.4(2) ?
    C7 C7A C3A . . 106.98(19) ?
    C8 C7A C1 . . 110.87(18) ?
    C7 C7A C1 . . 117.3(2) ?
    C3A C7A C1 . . 98.54(18) ?
    C7A C8 H8A . . 109.5 ?
    C7A C8 H8B . . 109.5 ?
    H8A C8 H8B . . 109.5 ?
    C7A C8 H8C . . 109.5 ?
    H8A C8 H8C . . 109.5 ?
    H8B C8 H8C . . 109.5 ?
    C2' C1' H1'1 . . 109.5 ?
    C2' C1' H1'2 . . 109.5 ?
    H1'1 C1' H1'2 . . 109.5 ?
    C2' C1' H1'3 . . 109.5 ?
    H1'1 C1' H1'3 . . 109.5 ?
    H1'2 C1' H1'3 . . 109.5 ?
    C3' C2' C1' . . 109.5(2) ?
    C3' C2' C1 . . 108.5(2) ?
    C1' C2' C1 . . 113.7(2) ?
    C3' C2' H2' . . 108.3 ?
    C1' C2' H2' . . 108.3 ?
    C1 C2' H2' . . 108.3 ?
    C4' C3' C2' . . 128.7(3) ?
    C4' C3' H3' . . 115.6 ?
    C2' C3' H3' . . 115.6 ?
    C3' C4' C5' . . 126.3(2) ?
    C3' C4' H4' . . 116.8 ?
    C5' C4' H4' . . 116.8 ?
    C4' C5' C6' . . 110.6(2) ?
    C4' C5' C7' . . 113.2(2) ?
    C6' C5' C7' . . 112.2(3) ?
    C4' C5' H5' . . 106.8 ?
    C6' C5' H5' . . 106.8 ?
    C7' C5' H5' . . 106.8 ?
    C5' C6' H6'1 . . 109.5 ?
    C5' C6' H6'2 . . 109.5 ?
    H6'1 C6' H6'2 . . 109.5 ?
    C5' C6' H6'3 . . 109.5 ?
    H6'1 C6' H6'3 . . 109.5 ?
    H6'2 C6' H6'3 . . 109.5 ?
    O7' C7' C9' . . 110.5(3) ?
    O7' C7' C8' . . 108.6(3) ?
    C9' C7' C8' . . 109.6(4) ?
    O7' C7' C5' . . 105.1(2) ?
    C9' C7' C5' . . 113.1(3) ?
    C8' C7' C5' . . 109.7(3) ?
    C7' O7' H7' . . 109.5 ?
    C7' C8' H8'1 . . 109.5 ?
    C7' C8' H8'2 . . 109.5 ?
    H8'1 C8' H8'2 . . 109.5 ?
    C7' C8' H8'3 . . 109.5 ?
    H8'1 C8' H8'3 . . 109.5 ?
    H8'2 C8' H8'3 . . 109.5 ?
    C7' C9' H9'1 . . 109.5 ?
    C7' C9' H9'2 . . 109.5 ?
    H9'1 C9' H9'2 . . 109.5 ?
    C7' C9' H9'3 . . 109.5 ?
    H9'1 C9' H9'3 . . 109.5 ?
    H9'2 C9' H9'3 . . 109.5 ?
loop_
    _geom_torsion_atom_site_label_1
    _geom_torsion_atom_site_label_2
    _geom_torsion_atom_site_label_3
    _geom_torsion_atom_site_label_4
    _geom_torsion_site_symmetry_1
    _geom_torsion_site_symmetry_2
    _geom_torsion_site_symmetry_3
    _geom_torsion_site_symmetry_4
    _geom_torsion
    _geom_torsion_publ_flag
    C2' C1 C2 C3 . . . . 153.7(2) ?
    C7A C1 C2 C3 . . . . 22.6(3) ?
    C1 C2 C3 C3A . . . . 6.2(3) ?
    C2 C3 C3A C4 . . . . -159.6(3) ?
    C2 C3 C3A C7A . . . . -33.2(3) ?
    C3 C3A C4 O4 . . . . -0.6(5) ?
    C7A C3A C4 O4 . . . . -124.0(3) ?
    C3 C3A C4 C5 . . . . -179.5(3) ?
    C7A C3A C4 C5 . . . . 57.1(3) ?
    O4 C4 C5 C6 . . . . 132.6(3) ?
    C3A C4 C5 C6 . . . . -48.5(4) ?
    C4 C5 C6 C7 . . . . 46.1(4) ?
    C5 C6 C7 C7A . . . . -52.5(4) ?
    C6 C7 C7A C8 . . . . -63.9(3) ?
    C6 C7 C7A C3A . . . . 57.8(3) ?
    C6 C7 C7A C1 . . . . 167.2(2) ?
    C4 C3A C7A C8 . . . . 61.0(3) ?
    C3 C3A C7A C8 . . . . -69.8(3) ?
    C4 C3A C7A C7 . . . . -60.5(3) ?
    C3 C3A C7A C7 . . . . 168.7(2) ?
    C4 C3A C7A C1 . . . . 177.5(2) ?
    C3 C3A C7A C1 . . . . 46.7(2) ?
    C2 C1 C7A C8 . . . . 75.8(3) ?
    C2' C1 C7A C8 . . . . -49.9(3) ?
    C2 C1 C7A C7 . . . . -155.3(2) ?
    C2' C1 C7A C7 . . . . 79.0(3) ?
    C2 C1 C7A C3A . . . . -41.2(2) ?
    C2' C1 C7A C3A . . . . -166.8(2) ?
    C2 C1 C2' C3' . . . . 59.0(3) ?
    C7A C1 C2' C3' . . . . -179.0(2) ?
    C2 C1 C2' C1' . . . . -178.8(3) ?
    C7A C1 C2' C1' . . . . -56.9(3) ?
    C1' C2' C3' C4' . . . . 117.4(3) ?
    C1 C2' C3' C4' . . . . -118.0(3) ?
    C2' C3' C4' C5' . . . . 178.7(3) ?
    C3' C4' C5' C6' . . . . -122.4(4) ?
    C3' C4' C5' C7' . . . . 110.6(3) ?
    C4' C5' C7' O7' . . . . -177.4(2) ?
    C6' C5' C7' O7' . . . . 56.5(3) ?
    C4' C5' C7' C9' . . . . 62.0(4) ?
    C6' C5' C7' C9' . . . . -64.2(4) ?
    C4' C5' C7' C8' . . . . -60.8(3) ?
    C6' C5' C7' C8' . . . . 173.1(3) ?
loop_
    _geom_hbond_atom_site_label_D
    _geom_hbond_atom_site_label_H
    _geom_hbond_atom_site_label_A
    _geom_hbond_site_symmetry_A
    _geom_hbond_distance_DH
    _geom_hbond_distance_HA
    _geom_hbond_distance_DA
    _geom_hbond_angle_DHA
    O7' H7' O4 3_556 0.82 2.08 2.876(3) 163.9
    C3A H3A1 O7' 2_657 0.98 2.56 3.523(3) 166.4
_iucr_refine_instructions_details
;
TITL yf01022s in C2
CELL 0.71073  20.0575   7.3816  13.6996  90.000 112.324  90.000
ZERR    4.00   0.0040   0.0015   0.0027   0.000   0.004   0.000
LATT -7
SYMM -X, Y, -Z
SFAC C  H  O
UNIT 76 128 8
L.S. 20
BOND $H
FMAP 2
PLAN 20
ACTA 50
SIZE 0.18 0.36 0.45
CONF
HTAB O7' O4_$1
EQIV $1 1/2+X, 1/2+Y, 1+Z
HTAB C3A O7'_$2
EQIV $2 1-X, Y, 2-Z
TEMP 20
WGHT    0.093400    0.069700
FVAR       0.11472
C1    1    0.313146   -0.010797    0.833850    11.00000    0.04218    0.05189 =
         0.03684   -0.00137    0.00483   -0.00187
AFIX  13
H1    2    0.352404    0.031242    0.813526    11.00000   -1.20000
AFIX   0
C2    1    0.322841   -0.216559    0.851159    11.00000    0.07309    0.05735 =
         0.05004   -0.00104    0.00271    0.00552
AFIX  23
H2A   2    0.304592   -0.255568    0.903943    11.00000   -1.20000
H2B   2    0.373466   -0.248442    0.875175    11.00000   -1.20000
AFIX   0
C3    1    0.280175   -0.308445    0.744229    11.00000    0.08759    0.05422 =
         0.05825   -0.00627    0.00398    0.00303
AFIX  23
H3A   2    0.310692   -0.389578    0.723866    11.00000   -1.20000
H3B   2    0.239392   -0.375881    0.746890    11.00000   -1.20000
AFIX   0
C3A   1    0.255541   -0.149545    0.669045    11.00000    0.05364    0.05586 =
         0.04444   -0.00642    0.00478   -0.00547
AFIX  13
H3A1  2    0.296765   -0.114031    0.651550    11.00000   -1.20000
AFIX   0
C4    1    0.192820   -0.173570    0.566142    11.00000    0.06126    0.07014 =
         0.04378   -0.01174    0.00794   -0.01107
O4    3    0.160512   -0.315426    0.538855    11.00000    0.08677    0.08161 =
         0.05826   -0.01616   -0.00390   -0.02320
C5    1    0.175094   -0.005398    0.499675    11.00000    0.08648    0.09046 =
         0.04248    0.00457   -0.00111   -0.01274
AFIX  23
H5A   2    0.129424   -0.022390    0.441054    11.00000   -1.20000
H5B   2    0.211837    0.013869    0.470822    11.00000   -1.20000
AFIX   0
C6    1    0.170311    0.162042    0.561740    11.00000    0.09349    0.07684 =
         0.05233    0.01663   -0.00111    0.00327
AFIX  23
H6A   2    0.125309    0.158393    0.572693    11.00000   -1.20000
H6B   2    0.169494    0.269011    0.520174    11.00000   -1.20000
AFIX   0
C7    1    0.232752    0.178742    0.669066    11.00000    0.07357    0.06153 =
         0.04674    0.00826    0.00019   -0.00212
AFIX  23
H7A   2    0.276882    0.204015    0.658174    11.00000   -1.20000
H7B   2    0.223614    0.279791    0.707524    11.00000   -1.20000
AFIX   0
C7A   1    0.242645    0.006882    0.734683    11.00000    0.04436    0.05029 =
         0.03848    0.00071    0.00612   -0.00301
C8    1    0.177029   -0.028781    0.761984    11.00000    0.04742    0.10097 =
         0.05646   -0.00404    0.01175   -0.00840
AFIX 137
H8A   2    0.134917   -0.038553    0.698194    11.00000   -1.50000
H8B   2    0.170986    0.069422    0.803830    11.00000   -1.50000
H8C   2    0.183786   -0.139714    0.801154    11.00000   -1.50000
AFIX   0
C1'   1    0.310857    0.294330    0.923425    11.00000    0.09492    0.07156 =
         0.05408   -0.01435    0.00683    0.01325
AFIX 137
H1'1  2    0.341667    0.342070    0.890484    11.00000   -1.50000
H1'2  2    0.322707    0.349619    0.991378    11.00000   -1.50000
H1'3  2    0.261511    0.319979    0.880077    11.00000   -1.50000
AFIX   0
C2'   1    0.321533    0.088860    0.936735    11.00000    0.05071    0.06507 =
         0.04185   -0.00793    0.00863   -0.00012
AFIX  13
H2'   2    0.285677    0.040535    0.962413    11.00000   -1.20000
AFIX   0
C3'   1    0.394714    0.049557    1.017174    11.00000    0.05079    0.07217 =
         0.03592   -0.00759    0.00809   -0.00707
AFIX  43
H3'   2    0.433150    0.088780    1.000445    11.00000   -1.20000
AFIX   0
C4'   1    0.412120   -0.032662    1.108095    11.00000    0.04843    0.07153 =
         0.04702   -0.00203    0.01081   -0.01122
AFIX  43
H4'   2    0.374377   -0.070617    1.126819    11.00000   -1.20000
AFIX   0
C5'   1    0.486789   -0.071506    1.184795    11.00000    0.04832    0.06426 =
         0.04775   -0.00069    0.00812   -0.00071
AFIX  13
H5'   2    0.519645   -0.036724    1.150286    11.00000   -1.20000
AFIX   0
C6'   1    0.497086   -0.273908    1.207019    11.00000    0.08586    0.06616 =
         0.13572    0.00659    0.00277    0.00323
AFIX 137
H6'1  2    0.489457   -0.337471    1.142521    11.00000   -1.50000
H6'2  2    0.463100   -0.315598    1.235944    11.00000   -1.50000
H6'3  2    0.545190   -0.296231    1.256601    11.00000   -1.50000
AFIX   0
C7'   1    0.508267    0.041188    1.286779    11.00000    0.04831    0.09630 =
         0.04327   -0.00762    0.00120    0.01129
O7'   3    0.581255   -0.007726    1.347075    11.00000    0.05664    0.10718 =
         0.05689   -0.01362   -0.00826    0.01844
AFIX 147
H7'   2    0.595876    0.049435    1.402555    11.00000   -1.50000
AFIX   0
C8'   1    0.505667    0.241031    1.260433    11.00000    0.09728    0.08197 =
         0.11156   -0.03416   -0.02157    0.01831
AFIX 137
H8'1  2    0.540877    0.267259    1.230651    11.00000   -1.50000
H8'2  2    0.515940    0.311027    1.323544    11.00000   -1.50000
H8'3  2    0.458535    0.271453    1.210407    11.00000   -1.50000
AFIX   0
C9'   1    0.461996    0.004939    1.347764    11.00000    0.09382    0.28720 =
         0.05589    0.00513    0.02994    0.03202
AFIX 137
H9'1  2    0.476464    0.082240    1.408647    11.00000   -1.50000
H9'2  2    0.467159   -0.119433    1.369890    11.00000   -1.50000
H9'3  2    0.412553    0.028654    1.304049    11.00000   -1.50000
HKLF 4
REM  yf01022s in C2
REM R1 =  0.0477 for   2389 Fo > 4sig(Fo)  and  0.0712 for all   3254 data
REM    196 parameters refined using      1 restraints
END
WGHT      0.0934      0.0735
REM Highest difference peak  0.142,  deepest hole -0.114,  1-sigma level  0.030
Q1    1   0.5000  0.2057  1.5000  10.50000  0.05    0.11
Q2    1   0.4861  0.1485  1.3147  11.00000  0.05    0.10
Q3    1   0.3457 -0.2520  0.9111  11.00000  0.05    0.10
Q4    1   0.3798  0.3444  0.9030  11.00000  0.05    0.09
Q5    1   0.4578 -0.3854  1.1834  11.00000  0.05    0.09
Q6    1   0.1479 -0.0989  0.3719  11.00000  0.05    0.09
Q7    1   0.5000  0.3182  1.0000  10.50000  0.05    0.09
Q8    1   0.5451  0.3794  1.2666  11.00000  0.05    0.09
Q9    1   0.5339 -0.2327  1.3838  11.00000  0.05    0.09
Q10   1   0.2394 -0.0308  0.4872  11.00000  0.05    0.09
Q11   1   0.3464  0.2639  0.7620  11.00000  0.05    0.09
Q12   1   0.4809  0.2117  1.4004  11.00000  0.05    0.09
Q13   1   0.3365  0.3151  0.6987  11.00000  0.05    0.09
Q14   1   0.1190 -0.2541  0.7265  11.00000  0.05    0.08
Q15   1   0.2434 -0.0495  0.7021  11.00000  0.05    0.08
Q16   1   0.3709  0.1590  1.2641  11.00000  0.05    0.08
Q17   1   0.3411  0.0031  1.1434  11.00000  0.05    0.08
Q18   1   0.2724 -0.2457  0.9047  11.00000  0.05    0.08
Q19   1   0.3690  0.4665  0.8355  11.00000  0.05    0.08
Q20   1   0.1322  0.2578  0.7750  11.00000  0.05    0.08
;
data_global
_journal_date_recd_electronic     2012-12-13
_journal_date_accepted     2012-12-19
_journal_name_full     'Acta Crystallographica, Section E'
_journal_year     2013
_journal_volume     69
_journal_issue      2
_journal_page_first     o218
_journal_page_last     o218
_journal_paper_category     QO
_journal_paper_doi     10.1107/S1600536812051343
_journal_coeditor_code     PV2614
_publ_contact_author_name     'Marcos L. Rivadulla'
_publ_contact_author_address
;
Dpto. Qu\'imica Org\'anica
Facultade de Qu\'imica
Universidade de Vigo
E-36310 Vigo (Spain)
;
_publ_contact_author_email     'm.lois@uvigo.es'
_publ_contact_author_fax     '+34 986 812 262'
_publ_contact_author_phone     '+34 986 812 320'
_publ_section_title
;\
(7a<i>R</i>)-1-[(2<i>R</i>,5<i>S</i>,<i>E</i>)-6-Hydroxy-5,6-dimethylhept-3-en-\
2-yl]-7a-methylhexahydro-1<i>H</i>-inden-4(2<i>H</i>)-one
;
loop_
    _publ_author_name
    _publ_author_footnote
    _publ_author_address
    'Rivadulla, Marcos L.' .
;
Dpto. Qu\'imica Org\'anica
Facultade de Qu\'imica
Universidade de Vigo
E-36310 Vigo
Spain
;
    'Sene, Massene' .
;
Dpto. Qu\'imica Org\'anica
Facultade de Qu\'imica
Universidade de Vigo
E-36310 Vigo
Spain
;
    'Gonz\'alez, Mar\'ia' .
;
Dpto. Qu\'imica Org\'anica
Facultade de Qu\'imica
Universidade de Vigo
E-36310 Vigo
Spain
;
    'Covelo, Berta' .
;
Unidad de Difracci\'on de Raios X de Monocristal
Servicio Determinaci\'on Estructural, Prote\'omica e Xen\'omica
CACTI-Universidade de Vigo
E-36310 Vigo
Spain
;
