# Supplementary material for: (7aR)-1-[(2R,5S,E)-6-Hy­droxy-5,6-dimethyl­hept-3-en-2-yl]-7a-methyl­hexa­hydro-1H-inden-4(2H)-one
Source: Acta Crystallogr Sect E Struct Rep Online. 2013 Jan 12;69(Pt 2):o218. doi: 10.1107/S1600536812051343 (PMC3569753; doi:10.1107/S1600536812051343)
Supplement: Supplementary file 2 [file e-69-0o218-Isup2.hkl]

# 
# h,k,l, Fc-squared, Fo-squared, sigma(Fo-squared) and status flag 
# 
data_I
_shelx_title ' yf01022s in C2' 
_shelx_refln_list_code          4 
_shelx_F_calc_maximum      287.30 
_exptl_crystal_F_000       648.00 
_reflns_d_resolution_high  0.8407 
 
loop_ 
 _symmetry_equiv_pos_as_xyz 
 'x, y, z' 
 '-x, y, -z' 
 'x+1/2, y+1/2, z' 
 '-x+1/2, y+1/2, -z' 
 
_cell_length_a    20.0575 
_cell_length_b     7.3816 
_cell_length_c    13.6996 
_cell_angle_alpha  90.000 
_cell_angle_beta  112.324 
_cell_angle_gamma  90.000 
 
_shelx_F_squared_multiplier     1.000 
 
loop_ 
 _refln_index_h 
 _refln_index_k 
 _refln_index_l 
 _refln_F_squared_calc 
 _refln_F_squared_meas 
 _refln_F_squared_sigma 
 _refln_observed_status 
   0  -8   0       11.24       17.48      6.84 o 
   2  -8   0        0.70       -0.66      4.00 o 
   4  -8   0        1.86       -5.32      5.32 o 
   6  -8   0        3.05       -2.28      6.08 o 
   8  -8   0        0.69       -2.28      6.08 o 
   1  -7   0        8.72        6.08      3.46 o 
   3  -7   0        7.66        4.94      3.42 o 
   5  -7   0        2.06       -0.76      4.56 o 
   7  -7   0       64.54       59.26      8.36 o 
   9  -7   0       12.72       10.64      6.84 o 
  11  -7   0       11.46        0.76      6.08 o 
  13  -7   0       13.71        4.56      6.84 o 
   0  -6   0      371.68      341.15     14.44 o 
   2  -6   0      588.71      564.32     13.69 o 
   4  -6   0       76.07       76.70      5.29 o 
   6  -6   0      108.07      115.56      6.02 o 
   8  -6   0      307.23      286.45     14.44 o 
  10  -6   0       49.33       44.83      7.60 o 
  12  -6   0       27.91       34.95      7.60 o 
  14  -6   0       42.10       44.07      8.36 o 
  16  -6   0        3.53        6.08      6.84 o 
   1  -5   0        1.03       -1.90      2.15 o 
   3  -5   0       13.26        9.50      2.69 o 
   5  -5   0      417.35      413.83     11.02 o 
   7  -5   0       14.26       16.33      2.56 o 
   9  -5   0      101.17       91.94      8.36 o 
  11  -5   0       36.03       36.95      4.84 o 
  13  -5   0        0.85       -1.23      6.08 o 
  15  -5   0       17.26       12.97      9.12 o 
  17  -5   0       40.50       49.01      9.88 o 
   0  -4   0     2791.42     2823.43     66.10 o 
   2  -4   0      239.51      233.47      6.70 o 
   4  -4   0       51.88       68.33      3.65 o 
   6  -4   0       47.91       49.45      6.84 o 
   8  -4   0       47.15       38.00      2.69 o 
  10  -4   0      254.42      253.59      8.31 o 
  12  -4   0      142.51      141.40     12.16 o 
  14  -4   0      111.39      119.70      7.24 o 
  16  -4   0       37.84       37.32      5.62 o 
  18  -4   0        7.01        3.80      6.84 o 
   1  -3   0     2705.17     2723.53     44.06 o 
   3  -3   0      712.62      789.58     14.77 o 
   5  -3   0       59.77       77.86      3.09 o 
   7  -3   0      693.26      697.34     15.44 o 
   9  -3   0      456.57      392.71     10.26 o 
  11  -3   0      252.55      226.85      7.52 o 
  13  -3   0       44.03       46.35      4.54 o 
  15  -3   0       96.20      107.33      6.38 o 
  17  -3   0      101.13       94.22      9.88 o 
  19  -3   0        1.49        0.76      6.08 o 
   0  -2   0     1719.66     1283.31     30.39 o 
   2  -2   0     1278.69      612.85     55.09 o 
   4  -2   0     1507.57     1457.50     20.28 o 
   6  -2   0     1518.26     1553.04     27.76 o 
   8  -2   0      209.74      168.91      5.62 o 
  10  -2   0      122.67      119.34      7.22 o 
  12  -2   0      225.86      254.02      8.01 o 
  14  -2   0      140.75      138.09      6.02 o 
  16  -2   0       67.21       60.78      7.60 o 
  18  -2   0      146.80      139.80     11.40 o 
  20  -2   0        5.72        3.80      6.84 o 
   1  -1   0    12668.06    11249.40    172.19 o 
   3  -1   0     4808.44     4501.96    142.84 o 
   5  -1   0     1402.05     1261.12     21.71 o 
   7  -1   0      257.26      256.14      6.38 o 
   9  -1   0      699.65      752.21     14.93 o 
  11  -1   0      903.08     1037.94     20.01 o 
  13  -1   0      191.79      173.26      6.46 o 
  15  -1   0       35.00       30.39      6.08 o 
  17  -1   0       70.52       78.26      9.12 o 
  19  -1   0        5.75       -0.76      5.32 o 
  21  -1   0        4.37        4.56      6.84 o 
   2   0   0     6678.79     6326.13    146.64 o 
   4   0   0     5950.09     5666.53     89.85 o 
   6   0   0     7902.44     7876.52    131.07 o 
   8   0   0      442.10      377.06      7.85 o 
  10   0   0     1156.06     1233.16     22.06 o 
  12   0   0     3335.85     3318.09     55.28 o 
  14   0   0      439.31      429.29     17.48 o 
  16   0   0      200.62      174.75     11.40 o 
  18   0   0        2.70        2.28      5.32 o 
  20   0   0        3.27        0.00      5.32 o 
  22   0   0       37.99       45.59      9.12 o 
   1   1   0    12665.02    12904.15    211.40 o 
   3   1   0     4812.90     4865.78    113.21 o 
   5   1   0     1402.77     1275.71     31.91 o 
   7   1   0      257.09      236.30      9.12 o 
   9   1   0      700.58      748.41     22.03 o 
  11   1   0      903.49     1067.52     30.39 o 
  13   1   0      191.33      180.07      9.88 o 
  15   1   0       35.03       44.07      6.84 o 
  17   1   0       70.56       74.46      9.12 o 
  19   1   0        5.71       15.20      6.08 o 
  21   1   0        4.37        2.28      6.08 o 
   0   2   0     1719.09     1452.74     35.71 o 
   2   2   0     1279.47     1229.60     17.54 o 
   4   2   0     1506.55     1539.03     26.31 o 
   6   2   0     1519.18     1572.03     39.51 o 
   8   2   0      209.50      179.31      8.36 o 
  10   2   0      122.66      117.77      7.60 o 
  12   2   0      225.71      251.50     12.16 o 
  14   2   0      140.67      132.97      9.12 o 
  16   2   0       67.20       69.14      8.36 o 
  18   2   0      146.63      151.96     12.16 o 
  20   2   0        5.75       -0.76      6.08 o 
   1   3   0     2706.10     2777.63     47.27 o 
   3   3   0      711.53      834.43     13.12 o 
   5   3   0       59.47       75.70      2.92 o 
   7   3   0      693.21      743.85     21.27 o 
   9   3   0      456.30      424.73     15.20 o 
  11   3   0      252.55      224.90     10.64 o 
  13   3   0       43.95       48.63      6.84 o 
  15   3   0       96.13      109.41      9.88 o 
  17   3   0      101.05      111.69     11.40 o 
  19   3   0        1.47       -0.52      4.20 o 
   0   4   0     2793.52     2957.92     72.18 o 
   2   4   0      239.15      258.34      5.78 o 
   4   4   0       51.90       65.76      5.09 o 
   6   4   0       48.14       50.38      2.92 o 
   8   4   0       47.26       45.38      4.18 o 
  10   4   0      254.16      259.81      9.09 o 
  12   4   0      142.65      138.60     11.02 o 
  14   4   0      111.25      119.23      7.67 o 
  16   4   0       37.79       36.30     11.40 o 
  18   4   0        7.03        8.55      5.29 o 
   1   5   0        1.02        0.76      2.15 o 
   3   5   0       13.27        8.61      2.27 o 
   5   5   0      417.35      423.53      8.63 o 
   7   5   0       14.25       11.11      3.42 o 
   9   5   0      101.17       93.31      6.02 o 
  11   5   0       36.01       49.18      5.29 o 
  13   5   0        0.86        0.38      3.76 o 
  15   5   0       17.28       18.31      7.60 o 
  17   5   0       40.45       41.79     10.64 o 
   0   6   0      371.58      388.26     15.96 o 
   2   6   0      588.59      607.96     15.01 o 
   4   6   0       75.95       58.50      8.36 o 
   6   6   0      108.18      136.00     10.64 o 
   8   6   0      307.06      306.20     16.72 o 
  10   6   0       49.28       56.23      9.12 o 
  12   6   0       27.89       35.71      8.36 o 
  14   6   0       42.10       47.87      9.88 o 
  16   6   0        3.54       -6.08      6.08 o 
   1   7   0        8.73       11.85      4.56 o 
   3   7   0        7.69        3.04      5.32 o 
   5   7   0        2.07       -2.28      5.32 o 
   7   7   0       64.53       50.15      9.12 o 
   9   7   0       12.74        9.88      6.84 o 
  11   7   0       11.49       12.16      7.60 o 
  13   7   0       13.71       12.16      7.60 o 
   2   8   0        0.70       -2.28      5.32 o 
   4   8   0        1.86       -3.04      6.08 o 
   6   8   0        3.04       -4.56      6.08 o 
   8   8   0        0.69       -6.08      6.08 o 
  -8  -8   1        3.16        0.76      6.08 o 
  -6  -8   1        6.49        3.80      5.32 o 
  -4  -8   1        2.38       15.96      6.84 o 
  -2  -8   1        0.12       -3.22      3.22 o 
   0  -8   1        0.07       -3.80      3.80 o 
   2  -8   1       12.70        7.60      4.30 o 
   4  -8   1        0.05       -1.52      5.32 o 
   6  -8   1        0.73       -5.32      5.32 o 
   8  -8   1        4.35        9.12      6.84 o 
 -13  -7   1        5.23        8.36      6.08 o 
 -11  -7   1       16.58       10.64      6.84 o 
  -9  -7   1       23.36        1.52      5.32 o 
  -7  -7   1       20.73       17.48      6.08 o 
  -5  -7   1       77.52       85.36      6.16 o 
  -3  -7   1       71.83       74.24      5.91 o 
  -1  -7   1       72.65       59.52      7.60 o 
   1  -7   1       65.37       67.12      5.62 o 
   3  -7   1        7.45        2.69      3.46 o 
   5  -7   1       25.56        9.12      6.08 o 
   7  -7   1       27.74       26.59      6.84 o 
   9  -7   1       15.01       19.00      6.84 o 
  11  -7   1        5.52       -3.04      5.32 o 
 -16  -6   1        5.69        2.28      6.84 o 
 -14  -6   1        9.15        9.12      6.08 o 
 -12  -6   1       33.01       37.23      7.60 o 
 -10  -6   1       23.39       25.83      6.08 o 
  -8  -6   1        2.12       -0.76      4.56 o 
  -6  -6   1       47.51       24.90     12.16 o 
  -4  -6   1       17.77       13.14      4.94 o 
  -2  -6   1       64.98       50.60      4.84 o 
   0  -6   1      449.27      431.64     11.54 o 
   2  -6   1      100.13      101.68      5.84 o 
   4  -6   1       31.35       31.13      4.18 o 
   6  -6   1       60.49       50.15      7.60 o 
   8  -6   1       48.59       44.83      7.60 o 
  10  -6   1        2.53       -4.56      4.56 o 
  12  -6   1       50.04       50.15      8.36 o 
  14  -6   1       17.08       14.44      6.84 o 
 -17  -5   1       39.97       41.98      6.16 o 
 -15  -5   1       36.52       60.27     10.64 o 
 -13  -5   1       19.19       17.02      4.00 o 
 -11  -5   1       23.99        8.29     12.92 o 
  -9  -5   1       40.66       39.19      4.20 o 
  -7  -5   1       74.22       72.05      3.54 o 
  -5  -5   1       68.43       69.14      6.84 o 
  -3  -5   1       74.36       71.76      4.54 o 
  -1  -5   1       50.12       55.15      4.30 o 
   1  -5   1      307.89      273.54      8.06 o 
   3  -5   1        7.75        4.73      2.37 o 
   5  -5   1      165.87      146.49      4.63 o 
   7  -5   1       41.37       36.47      6.08 o 
   9  -5   1       64.54       61.85      6.46 o 
  11  -5   1       20.12       23.43      4.30 o 
  13  -5   1      181.43      191.11      8.60 o 
  15  -5   1       23.01       30.71      5.62 o 
  17  -5   1       34.36       47.93      6.57 o 
 -20  -4   1       10.02       15.20      8.36 o 
 -18  -4   1      119.55      126.13     12.16 o 
 -16  -4   1       56.24       52.57      6.84 o 
 -14  -4   1       46.77       47.07      5.08 o 
 -12  -4   1      161.14      174.19      7.24 o 
 -10  -4   1       63.96       65.90      4.84 o 
  -8  -4   1       13.35        9.62      1.64 o 
  -6  -4   1      207.02      226.38      5.23 o 
  -4  -4   1      495.83      484.07     14.52 o 
  -2  -4   1       27.99       33.92      3.22 o 
   0  -4   1      748.05      771.36     15.30 o 
   2  -4   1     1521.35     1524.36     38.75 o 
   6  -4   1      108.39      115.46      7.35 o 
   8  -4   1      357.05      334.33      9.67 o 
  10  -4   1      104.85       98.36      5.62 o 
  12  -4   1       42.92       36.34      4.54 o 
  14  -4   1      204.19      210.89      8.55 o 
  16  -4   1       19.31       23.22      5.08 o 
  18  -4   1        4.68       -5.32      6.08 o 
 -21  -3   1        0.16       -3.80      6.84 o 
 -19  -3   1       26.09       33.43      8.36 o 
 -17  -3   1       36.69       47.11      8.36 o 
 -15  -3   1       19.02       17.78      4.00 o 
 -13  -3   1        7.04        8.36      3.22 o 
 -11  -3   1       32.88       40.40      3.76 o 
  -9  -3   1      134.37      115.21      4.84 o 
  -7  -3   1      298.09      309.13     10.26 o 
  -5  -3   1       21.15       21.28      1.87 o 
  -3  -3   1      638.74      628.92      9.92 o 
  -1  -3   1     1037.15     1120.72     20.89 o 
   1  -3   1       60.45       57.75      3.22 o 
   3  -3   1     1171.43     1067.79     19.60 o 
   5  -3   1       75.22       71.43      2.67 o 
   7  -3   1       10.25        9.98      1.74 o 
   9  -3   1      110.55      104.66      5.08 o 
  11  -3   1       38.73       34.31      4.00 o 
  13  -3   1       23.39       16.75      3.65 o 
  15  -3   1       89.74      104.36      6.57 o 
  17  -3   1       18.16       17.48      7.60 o 
  19  -3   1        0.42       -3.04      6.84 o 
 -22  -2   1        0.46       -0.76      6.84 o 
 -20  -2   1       26.89       19.75      7.60 o 
 -18  -2   1        2.03        0.00      5.32 o 
 -16  -2   1      178.42      175.51     11.40 o 
 -14  -2   1       79.77       81.17      5.08 o 
 -12  -2   1        3.37        2.87      2.37 o 
 -10  -2   1      146.18      134.67      5.08 o 
  -8  -2   1        4.64        0.76      1.61 o 
  -6  -2   1      483.45      442.07      7.04 o 
  -4  -2   1      183.06      172.94      9.74 o 
  -2  -2   1      742.20      686.82      9.79 o 
   0  -2   1      586.70      546.33     10.21 o 
   2  -2   1       17.49       22.19      3.42 o 
   4  -2   1      603.68      576.66      9.01 o 
   6  -2   1      684.80      698.99     10.70 o 
   8  -2   1      165.29      159.65      5.62 o 
  10  -2   1      145.01      155.83      5.84 o 
  12  -2   1      269.74      279.60      8.40 o 
  14  -2   1        9.01        6.77      3.09 o 
  16  -2   1      114.61      126.13     11.40 o 
  18  -2   1        7.44        8.36      6.84 o 
  20  -2   1        5.42       -6.08      6.08 o 
 -21  -1   1        0.95        2.28      6.08 o 
 -19  -1   1        3.13       -3.80      5.32 o 
 -17  -1   1      279.36      255.29     13.68 o 
 -15  -1   1      277.04      281.13     13.68 o 
 -13  -1   1       36.49       25.99      3.09 o 
 -11  -1   1        8.53       10.53      2.37 o 
  -9  -1   1      270.21      284.10     10.26 o 
  -7  -1   1      339.74      326.42      7.24 o 
  -5  -1   1       63.39       52.47      2.69 o 
  -3  -1   1    12367.28    11770.51    180.78 o 
  -1  -1   1    13488.88    12660.51    297.46 o 
   1  -1   1     2616.21     2484.04     32.42 o 
   3  -1   1     1533.34     1401.83     18.79 o 
   5  -1   1      561.23      534.81      9.47 o 
   7  -1   1      373.42      432.26      6.77 o 
   9  -1   1      270.93      303.78      7.02 o 
  11  -1   1     1281.96     1302.31     18.46 o 
  13  -1   1      633.18      615.27     13.69 o 
  15  -1   1      134.34      139.04     10.64 o 
  17  -1   1       28.86       19.75      6.08 o 
  19  -1   1       21.42       27.35      7.60 o 
  21  -1   1       15.42       28.87      9.12 o 
 -22   0   1        6.26        0.00      6.84 o 
 -20   0   1        0.00       -3.80      4.56 o 
 -18   0   1        5.84        5.32      5.32 o 
 -16   0   1      145.35      127.65      9.88 o 
 -14   0   1      170.53      162.60      9.88 o 
 -12   0   1        5.99        9.79      1.95 o 
 -10   0   1      373.11      340.20      7.85 o 
  -8   0   1      456.71      472.51     12.16 o 
  -6   0   1       15.36       13.81      3.80 o 
  -4   0   1     1799.35     1705.51     29.63 o 
  -2   0   1     1325.94     1120.06     20.10 o 
   0   0   1     1034.65      990.99     66.86 o 
   2   0   1      518.04      403.33     21.64 o 
   4   0   1       37.22       47.73      1.95 o 
   6   0   1      240.25      242.70      7.22 o 
   8   0   1      305.92      264.98      6.18 o 
  10   0   1     1821.12     1905.59     32.78 o 
  12   0   1      123.85      102.57      8.36 o 
  14   0   1        0.01       -3.04      3.04 o 
  16   0   1       18.00       17.48      6.08 o 
  18   0   1        0.30       -3.04      5.32 o 
  20   0   1        0.17       -0.76      6.08 o 
 -21   1   1        0.95       -2.28      6.08 o 
 -19   1   1        3.11        2.28      5.32 o 
 -17   1   1      279.40      270.49     14.44 o 
 -15   1   1      277.24      281.13     13.68 o 
 -13   1   1       36.60       40.27      6.08 o 
 -11   1   1        8.48        9.88      3.80 o 
  -9   1   1      270.12      295.56     11.40 o 
  -7   1   1      339.97      347.99     11.40 o 
  -5   1   1       63.77       58.50      3.80 o 
  -3   1   1    12374.03    12284.51    282.65 o 
  -1   1   1    13494.40    12756.34    291.76 o 
   1   1   1     2614.76     2583.62     42.98 o 
   3   1   1     1535.22     1452.04     25.25 o 
   5   1   1      561.86      536.42     15.20 o 
   7   1   1      372.61      406.49     13.68 o 
   9   1   1      269.98      294.04     12.16 o 
  11   1   1     1282.32     1338.77     37.99 o 
  13   1   1      632.95      668.63     23.55 o 
  15   1   1      134.40      143.60     10.64 o 
  17   1   1       28.85       32.67      7.60 o 
  19   1   1       21.36       16.72      6.84 o 
  21   1   1       15.39       22.79      8.36 o 
 -22   2   1        0.46        1.52      6.84 o 
 -20   2   1       26.91       27.35      7.60 o 
 -18   2   1        2.01       -3.04      5.32 o 
 -16   2   1      178.51      182.35     11.40 o 
 -14   2   1       79.73       79.02      8.36 o 
 -12   2   1        3.36        3.04      3.80 o 
 -10   2   1      145.87      117.77      7.60 o 
  -8   2   1        4.64        3.80      3.04 o 
  -6   2   1      482.29      461.20     14.44 o 
  -4   2   1      183.36      189.37      4.94 o 
  -2   2   1      742.24      708.14     18.24 o 
   0   2   1      586.89      572.08     10.71 o 
   2   2   1       17.52       21.53      1.42 o 
   4   2   1      603.77      605.08     13.30 o 
   6   2   1      683.81      710.70     14.48 o 
   8   2   1      165.11      164.88      8.36 o 
  10   2   1      144.99      155.00      8.36 o 
  12   2   1      269.78      286.45     12.92 o 
  14   2   1        9.09        5.32      4.56 o 
  16   2   1      114.76      123.60      7.98 o 
  18   2   1        7.42        0.51      4.00 o 
  20   2   1        5.41        7.60      6.84 o 
 -21   3   1        0.16       -0.76      6.84 o 
 -19   3   1       26.15       31.91      7.60 o 
 -17   3   1       36.78       24.31      6.84 o 
 -15   3   1       19.03        9.88      5.32 o 
 -13   3   1        7.02        7.60      4.56 o 
 -11   3   1       32.76       41.03      5.32 o 
  -9   3   1      134.53      117.77      7.60 o 
  -7   3   1      298.05      328.99     12.16 o 
  -5   3   1       21.04       21.66      2.15 o 
  -3   3   1      638.20      703.58     19.75 o 
  -1   3   1     1036.79     1203.01     22.29 o 
   1   3   1       60.36       55.85      2.17 o 
   3   3   1     1173.27     1174.64     17.35 o 
   5   3   1       75.33       78.71      2.33 o 
   7   3   1       10.12       13.05      2.92 o 
   9   3   1      110.65      100.87      5.29 o 
  11   3   1       38.76       47.05      4.75 o 
  13   3   1       23.44       16.10      4.00 o 
  15   3   1       89.99       94.87      7.24 o 
  17   3   1       18.17       20.49      5.08 o 
  19   3   1        0.41        1.90      5.70 o 
 -20   4   1       10.02        8.36      7.98 o 
 -18   4   1      119.67      132.21     11.40 o 
 -16   4   1       56.31       58.50      8.36 o 
 -14   4   1       46.82       44.83      6.84 o 
 -12   4   1      160.95      175.51      9.88 o 
 -10   4   1       64.14       71.42      6.84 o 
  -8   4   1       13.29        9.88      3.80 o 
  -6   4   1      207.15      247.47      6.70 o 
  -4   4   1      495.33      556.00     10.04 o 
  -2   4   1       27.97       30.70      3.22 o 
   0   4   1      747.49      839.98     16.92 o 
   2   4   1     1522.24     1625.85     23.95 o 
   4   4   1      179.84      173.21      4.52 o 
   6   4   1      108.62      143.09      7.60 o 
   8   4   1      356.68      372.35     12.16 o 
  10   4   1      104.97      104.94      6.02 o 
  12   4   1       43.03       49.15      5.29 o 
  14   4   1      204.52      218.19     17.48 o 
  16   4   1       19.30       22.84      6.84 o 
  18   4   1        4.71        0.38      4.84 o 
 -17   5   1       40.02       40.49      6.38 o 
 -15   5   1       36.56       39.08      6.16 o 
 -13   5   1       19.16       28.46      5.08 o 
 -11   5   1       24.01       29.65      8.36 o 
  -9   5   1       40.65       50.75      4.92 o 
  -7   5   1       74.36       80.79     10.26 o 
  -5   5   1       68.54       74.52      3.82 o 
  -3   5   1       74.07       75.40      3.74 o 
  -1   5   1       50.05       62.30      4.54 o 
   1   5   1      308.26      291.58     10.64 o 
   3   5   1        7.73        9.01      7.22 o 
   5   5   1      166.02      151.96      9.88 o 
   7   5   1       41.38       47.87      7.60 o 
   9   5   1       64.31       53.19      8.36 o 
  11   5   1       20.12       12.92      6.08 o 
  13   5   1      181.61      199.07     13.68 o 
  15   5   1       23.02       19.75      8.36 o 
  17   5   1       34.40       50.15     11.40 o 
 -16   6   1        5.70       -3.04      6.84 o 
 -14   6   1        9.17       -1.52      6.08 o 
 -12   6   1       33.08       37.99      8.36 o 
 -10   6   1       23.37       21.27      6.84 o 
  -8   6   1        2.13       -3.80      4.56 o 
  -6   6   1       47.46       60.02      8.36 o 
  -4   6   1       17.76       23.58      4.00 o 
  -2   6   1       65.01       68.65      5.62 o 
   0   6   1      449.25      443.84     12.08 o 
   2   6   1      100.00      113.97      9.12 o 
   4   6   1       31.40       30.39      6.84 o 
   6   6   1       60.44       70.66      9.12 o 
   8   6   1       48.72       60.02      9.12 o 
  10   6   1        2.52       -1.52      5.32 o 
  12   6   1       50.04       53.19      9.88 o 
  14   6   1       17.09       25.07      8.36 o 
 -13   7   1        5.24        9.12      7.60 o 
 -11   7   1       16.62       15.20      7.60 o 
  -9   7   1       23.32       16.72      7.60 o 
  -7   7   1       20.68       21.27      7.60 o 
  -5   7   1       77.56       83.58      9.88 o 
  -3   7   1       71.94       77.50      9.12 o 
  -1   7   1       72.72       77.90      6.45 o 
   1   7   1       65.38       81.30      9.12 o 
   3   7   1        7.40       11.40      6.08 o 
   5   7   1       25.55       15.96      6.84 o 
   7   7   1       27.81       27.35      8.36 o 
   9   7   1       15.04       13.68      6.84 o 
  11   7   1        5.53        6.84      6.84 o 
  -8   8   1        3.15       -5.32      6.08 o 
  -6   8   1        6.48        0.00      6.84 o 
  -4   8   1        2.38        5.32      6.84 o 
   0   8   1        0.07        3.04      6.84 o 
   2   8   1       12.73       12.16      7.60 o 
   4   8   1        0.05       -5.32      5.32 o 
   6   8   1        0.73       -0.76      6.84 o 
   8   8   1        4.35       -6.08      6.08 o 
  -8  -8   2        1.31       -5.32      5.32 o 
  -6  -8   2        0.86        2.28      6.08 o 
  -4  -8   2        5.66        2.28      5.32 o 
  -2  -8   2        4.48        0.76      4.56 o 
   0  -8   2       14.05       14.97      4.54 o 
   2  -8   2        8.41       11.02      4.30 o 
   4  -8   2        0.47       -5.32      5.32 o 
   6  -8   2        0.21        1.52      6.08 o 
 -13  -7   2        2.04        5.32      5.32 o 
 -11  -7   2       19.81       13.68      6.08 o 
  -9  -7   2        1.13       -3.80      4.56 o 
  -7  -7   2       28.14       18.24      6.08 o 
  -5  -7   2        4.64        0.94      3.46 o 
  -3  -7   2       39.37       34.92      4.54 o 
  -1  -7   2       42.70       49.05      5.08 o 
   1  -7   2        4.97        3.62      3.46 o 
   3  -7   2       60.60       62.81      5.62 o 
   5  -7   2        2.75       -2.28      5.32 o 
   7  -7   2       13.20       15.20      6.08 o 
  11  -7   2       35.71       36.47      8.36 o 
 -16  -6   2        1.53       -3.80      5.32 o 
 -14  -6   2        6.76        4.56      6.08 o 
 -12  -6   2       34.01       28.11      6.84 o 
 -10  -6   2       43.55       37.23      6.84 o 
  -8  -6   2       34.53       23.55      6.08 o 
  -4  -6   2      112.50      102.23      5.62 o 
  -2  -6   2      189.60      175.52      6.98 o 
   0  -6   2       21.91       13.56      3.80 o 
   2  -6   2       91.59       85.90      8.36 o 
   4  -6   2      423.89      403.93     10.93 o 
   6  -6   2      132.00      125.37      9.88 o 
   8  -6   2       33.74       28.74      4.84 o 
  10  -6   2       19.45       15.20      6.84 o 
  12  -6   2       12.26        3.04      6.08 o 
  14  -6   2       46.62       42.55      8.36 o 
 -17  -5   2        1.16       -5.32      5.32 o 
 -15  -5   2       53.31       50.91      8.36 o 
 -13  -5   2       83.17       82.82      9.12 o 
 -11  -5   2       69.44       66.86      7.60 o 
  -9  -5   2      229.79      209.71     11.40 o 
  -7  -5   2      103.19       85.75      4.36 o 
  -5  -5   2       80.96       64.23      4.20 o 
  -3  -5   2      103.38       99.65      5.08 o 
  -1  -5   2       57.54       63.61      4.54 o 
   1  -5   2       58.13       61.44      4.54 o 
   3  -5   2      135.27      134.21      5.62 o 
   5  -5   2      112.50      109.75      4.34 o 
   7  -5   2       32.33       35.97      4.30 o 
   9  -5   2        9.75       13.01      3.80 o 
  11  -5   2      125.73      130.75      7.24 o 
  13  -5   2       74.34       91.59      7.24 o 
  15  -5   2       45.33       43.62      5.84 o 
 -20  -4   2        3.62        6.84      6.84 o 
 -18  -4   2       14.44        8.74      4.30 o 
 -16  -4   2      124.26      134.52      6.98 o 
 -14  -4   2       49.76       51.14      5.08 o 
 -12  -4   2       76.36       75.07      5.37 o 
 -10  -4   2       52.89       42.03      4.18 o 
  -8  -4   2       44.39       42.43      2.56 o 
  -6  -4   2       59.90       54.49      2.63 o 
  -4  -4   2      959.91      903.77     13.71 o 
  -2  -4   2      199.56      181.60      5.91 o 
   0  -4   2     1097.02     1109.59     20.68 o 
   2  -4   2      180.81      190.50      6.16 o 
   4  -4   2      151.92      142.26      5.62 o 
   6  -4   2      472.13      449.74      8.70 o 
   8  -4   2       63.31       63.46      4.84 o 
  10  -4   2      543.69      529.47     25.07 o 
  12  -4   2      283.40      264.26     10.26 o 
  14  -4   2       46.46       45.01      5.29 o 
  16  -4   2       19.65       11.17      4.54 o 
  18  -4   2        5.27       -2.28      6.84 o 
 -21  -3   2       13.26        4.56      6.84 o 
 -19  -3   2       20.83       34.19      7.60 o 
 -17  -3   2       51.66       62.48      5.62 o 
 -15  -3   2      296.34      300.33      9.39 o 
 -13  -3   2      131.29      143.60      6.16 o 
 -11  -3   2       50.49       51.16      5.70 o 
  -9  -3   2       71.58       72.85      4.00 o 
  -7  -3   2       51.42       47.67      2.21 o 
  -5  -3   2      167.20      166.96      3.74 o 
  -3  -3   2     3232.79     3160.36     41.66 o 
  -1  -3   2      780.24      785.65     14.51 o 
   1  -3   2     1828.58     1945.87     32.50 o 
   3  -3   2     1147.45     1179.22     21.75 o 
   5  -3   2      277.69      272.01      5.59 o 
   7  -3   2      313.48      280.39      5.89 o 
   9  -3   2       58.91       48.17      4.30 o 
  11  -3   2       70.45       62.95      7.98 o 
  13  -3   2      133.75      111.38      6.38 o 
  15  -3   2       85.61       94.86      6.57 o 
  17  -3   2        0.87        6.84      6.84 o 
  19  -3   2        5.72       10.64      7.60 o 
 -22  -2   2        6.59       -1.52      6.08 o 
 -20  -2   2        3.23       -0.76      5.32 o 
 -18  -2   2       73.63       83.58      9.12 o 
 -16  -2   2      158.38      162.60     10.64 o 
 -14  -2   2       54.12       64.59      9.12 o 
 -12  -2   2      192.42      189.50      6.38 o 
 -10  -2   2      969.71      883.75     17.17 o 
  -8  -2   2     1155.55      983.80     18.53 o 
  -4  -2   2     1273.33     1194.15     20.42 o 
  -2  -2   2     1185.62     1173.07     19.60 o 
   0  -2   2      410.34      363.19      7.52 o 
   2  -2   2     5479.98     5154.46    135.94 o 
   4  -2   2      803.18      783.00     11.78 o 
   6  -2   2      409.51      424.04      7.14 o 
   8  -2   2       64.34       75.14      2.88 o 
  10  -2   2       80.55       83.62      4.92 o 
  12  -2   2      244.64      239.38     12.16 o 
  14  -2   2      568.19      563.39     19.00 o 
  16  -2   2        5.54        1.52      5.32 o 
  18  -2   2       46.45       37.23      8.36 o 
  20  -2   2        0.70        3.80      7.60 o 
 -21  -1   2       21.31       17.48      6.84 o 
 -19  -1   2       20.60       26.59      6.84 o 
 -17  -1   2       73.47       65.34      8.36 o 
 -15  -1   2      817.42      816.03     26.59 o 
 -13  -1   2      132.90      105.46      5.32 o 
 -11  -1   2        1.31        5.54      1.82 o 
  -9  -1   2       96.46       83.13      4.56 o 
  -7  -1   2     1740.22     1762.87     29.79 o 
  -5  -1   2     5548.41     5222.04     83.44 o 
  -3  -1   2     6765.58     3472.30     81.30 o 
  -1  -1   2     3220.68     3139.28     48.89 o 
   1  -1   2      165.16      170.23      3.30 o 
   3  -1   2     2051.56     1985.67     32.96 o 
   5  -1   2      744.75      742.00      9.42 o 
   7  -1   2     3603.45     4234.56     50.67 o 
   9  -1   2       56.98       61.42      2.10 o 
  11  -1   2      219.67      258.31      5.95 o 
  13  -1   2       37.45       29.63      6.84 o 
  15  -1   2       14.02        8.36      5.32 o 
  17  -1   2       76.00       75.98      9.88 o 
  19  -1   2        8.37        9.12      6.84 o 
 -22   0   2        2.75       -3.04      6.08 o 
 -20   0   2       17.67       17.48      6.84 o 
 -18   0   2       26.56       32.67      6.84 o 
 -16   0   2      747.16      637.48     22.79 o 
 -14   0   2      843.65      848.70     26.59 o 
 -12   0   2       32.43       35.41      5.32 o 
 -10   0   2      197.18      162.58      4.92 o 
  -8   0   2      252.53      231.42      5.47 o 
  -6   0   2     4184.70     4372.14    111.31 o 
  -4   0   2    82543.66    75900.34   1194.85 o 
  -2   0   2       23.52       18.24      1.52 o 
   0   0   2     6068.68     6247.44     87.30 o 
   2   0   2     9381.88     9588.27    169.06 o 
   4   0   2      550.34      342.67      7.60 o 
   6   0   2      390.50      281.30      6.46 o 
   8   0   2     7491.13     7379.49    212.46 o 
  10   0   2       36.47       23.99      1.55 o 
  12   0   2      363.98      393.17      6.00 o 
  14   0   2       12.21        4.18      3.22 o 
  16   0   2       21.98       20.51      6.08 o 
  18   0   2        0.96        4.56      6.08 o 
  20   0   2        8.75        7.60      7.60 o 
 -21   1   2       21.34       22.03      7.60 o 
 -19   1   2       20.53       21.27      6.08 o 
 -17   1   2       73.38       67.62      8.36 o 
 -15   1   2      817.32      785.64     25.83 o 
 -13   1   2      133.03      104.85      7.60 o 
 -11   1   2        1.30        3.80      3.04 o 
  -9   1   2       96.70       85.86      6.08 o 
  -7   1   2     1738.18     1881.33     31.26 o 
  -5   1   2     5547.07     5456.86     86.86 o 
  -3   1   2     6767.82     6761.23     96.93 o 
  -1   1   2     3221.58     3237.52     75.22 o 
   1   1   2      165.21      166.23      4.00 o 
   3   1   2     2049.89     2003.63     34.38 o 
   5   1   2      746.09      759.47     15.04 o 
   7   1   2     3604.15     4243.18     71.72 o 
   9   1   2       56.61       70.07      4.54 o 
  11   1   2      219.90      260.62      8.60 o 
  13   1   2       37.36       24.11      4.18 o 
  15   1   2       14.00        6.69      4.00 o 
  17   1   2       75.91       59.26      9.12 o 
  19   1   2        8.39       13.68      7.60 o 
 -22   2   2        6.58       -3.04      6.84 o 
 -20   2   2        3.22        4.56      6.08 o 
 -18   2   2       73.59       75.98      9.12 o 
 -16   2   2      158.29      161.08     10.64 o 
 -14   2   2       54.14       66.86      7.60 o 
 -12   2   2      192.55      201.35     10.64 o 
 -10   2   2      970.36     1002.94     28.87 o 
  -8   2   2     1155.33     1022.84     17.71 o 
  -6   2   2      352.44      344.25      5.10 o 
  -4   2   2     1274.57     1256.72     31.15 o 
  -2   2   2     1184.86     1204.29     30.39 o 
   0   2   2      409.40      387.50     12.16 o 
   2   2   2     5482.07     5889.84     78.81 o 
   4   2   2      802.06      819.83     16.09 o 
   6   2   2      409.95      454.09     10.71 o 
   8   2   2       64.30       74.49      4.30 o 
  10   2   2       80.72       82.59      5.08 o 
  12   2   2      244.31      256.60      9.13 o 
  14   2   2      568.02      593.34     26.97 o 
  16   2   2        5.62        2.89      4.00 o 
  18   2   2       46.42       39.02      6.16 o 
  20   2   2        0.70       -6.08      6.08 o 
 -21   3   2       13.23       11.40      6.84 o 
 -19   3   2       20.83       26.59      7.60 o 
 -17   3   2       51.61       60.78      8.36 o 
 -15   3   2      296.40      313.80     15.20 o 
 -13   3   2      131.21      144.36      9.12 o 
 -11   3   2       50.54       47.87      6.08 o 
  -9   3   2       71.57       73.33      3.04 o 
  -7   3   2       51.46       52.43      5.32 o 
  -5   3   2      167.30      183.48      6.84 o 
  -3   3   2     3234.07     3447.99     82.06 o 
  -1   3   2      778.82      764.36     22.03 o 
   1   3   2     1828.42     2146.06     30.10 o 
   3   3   2     1147.63     1250.49     18.35 o 
   5   3   2      277.40      279.00      7.67 o 
   7   3   2      313.38      283.84     16.34 o 
   9   3   2       59.01       48.61      4.54 o 
  11   3   2       70.19       70.91      5.62 o 
  13   3   2      133.81      122.56      7.46 o 
  15   3   2       85.50      109.74     13.30 o 
  17   3   2        0.86       -4.30      4.30 o 
  19   3   2        5.73        1.52      5.37 o 
 -20   4   2        3.60        0.00      6.84 o 
 -18   4   2       14.43        9.88      6.84 o 
 -16   4   2      124.32      126.13     10.64 o 
 -14   4   2       49.77       51.67      7.60 o 
 -12   4   2       76.24       74.46      7.60 o 
 -10   4   2       52.94       58.50      6.84 o 
  -8   4   2       44.32       66.86      6.08 o 
  -6   4   2       59.81       69.60      4.00 o 
  -4   4   2      960.83      955.83     26.59 o 
  -2   4   2      199.41      215.78      9.88 o 
   0   4   2     1095.92     1144.70     22.01 o 
   2   4   2      180.35      197.90      4.52 o 
   4   4   2      152.11      150.83      5.46 o 
   6   4   2      471.46      463.45     11.67 o 
   8   4   2       63.45       63.95      4.92 o 
  10   4   2      543.21      555.47     25.45 o 
  12   4   2      283.37      294.80     10.71 o 
  14   4   2       46.42       62.39      9.88 o 
  16   4   2       19.64       23.45      9.12 o 
  18   4   2        5.24        6.55      6.08 o 
 -19   5   2       14.78        9.88      6.84 o 
 -17   5   2        1.17       -6.08      6.08 o 
 -15   5   2       53.28       53.95      8.36 o 
 -13   5   2       83.21      107.89      9.88 o 
 -11   5   2       69.40       78.26      8.36 o 
  -9   5   2      229.79      225.66     11.40 o 
  -7   5   2      103.20       98.92      7.22 o 
  -5   5   2       81.04       82.71      3.99 o 
  -3   5   2      102.99      117.17      5.62 o 
  -1   5   2       57.48       56.09      4.54 o 
   1   5   2       58.18       68.91     11.78 o 
   3   5   2      135.28      136.00      9.12 o 
   5   5   2      112.36      117.77      9.12 o 
   7   5   2       32.35       28.87      6.08 o 
   9   5   2        9.67        1.52      5.32 o 
  11   5   2      125.67      141.32     11.40 o 
  13   5   2       74.29       87.38     11.40 o 
  15   5   2       45.33       36.47      9.12 o 
 -16   6   2        1.52        0.76      7.60 o 
 -14   6   2        6.75        5.32      6.84 o 
 -12   6   2       33.99       49.39      9.88 o 
 -10   6   2       43.64       50.15      9.12 o 
  -8   6   2       34.46       21.27      6.84 o 
  -6   6   2      386.60      392.82     17.48 o 
  -4   6   2      112.45      130.77      6.70 o 
  -2   6   2      189.53      204.77      8.06 o 
   0   6   2       21.88       22.31      6.84 o 
   2   6   2       91.66      104.85      9.88 o 
   4   6   2      423.68      442.21     19.00 o 
   6   6   2      132.00      132.21     10.64 o 
   8   6   2       33.75       19.75      6.84 o 
  10   6   2       19.50        9.88      6.84 o 
  12   6   2       12.29        5.32      6.84 o 
  14   6   2       46.62       52.43     10.64 o 
 -13   7   2        2.05       -2.28      6.08 o 
 -11   7   2       19.81       22.03      7.60 o 
  -9   7   2        1.13       -4.56      5.32 o 
  -7   7   2       28.09       28.87      7.60 o 
  -5   7   2        4.64        9.88      6.08 o 
  -3   7   2       39.42       46.62      7.98 o 
  -1   7   2       42.77       52.43      8.36 o 
   1   7   2        4.97       -2.28      5.32 o 
   3   7   2       60.59       71.42      9.88 o 
   5   7   2        2.76       -5.32      5.32 o 
   7   7   2       13.22       20.51      7.60 o 
   9   7   2       28.39       29.63      8.36 o 
  11   7   2       35.77       36.47      9.12 o 
  -8   8   2        1.31       -6.08      6.08 o 
  -6   8   2        0.85       -6.08      6.08 o 
  -4   8   2        5.66       -3.80      6.08 o 
   0   8   2       14.03       15.20      6.84 o 
   2   8   2        8.40        6.84      6.84 o 
   4   8   2        0.48        5.32      6.08 o 
   6   8   2        0.21       -1.52      6.84 o 
  -8  -8   3        6.76        6.08      6.84 o 
  -6  -8   3        1.27       -5.32      5.32 o 
  -4  -8   3        1.58        0.76      3.65 o 
  -2  -8   3       19.40       24.70      4.84 o 
   0  -8   3        1.31        2.94      4.00 o 
   2  -8   3        4.02       -1.14      3.76 o 
   4  -8   3        9.19        7.60      6.08 o 
   6  -8   3        3.68        5.32      6.84 o 
 -13  -7   3        5.25        2.28      5.32 o 
 -11  -7   3        9.49        6.84      6.08 o 
  -9  -7   3       16.05        9.12      6.08 o 
  -7  -7   3        5.78        3.80      5.32 o 
  -5  -7   3        8.77        6.46      4.18 o 
  -3  -7   3        8.74       12.16      3.76 o 
  -1  -7   3        2.14        1.05      3.46 o 
   1  -7   3       22.13       23.20      4.30 o 
   3  -7   3       30.24       32.30      4.75 o 
   7  -7   3        5.30       -3.80      5.32 o 
   9  -7   3        2.23        2.28      6.08 o 
 -16  -6   3        6.50       -0.76      6.08 o 
 -14  -6   3       34.71       29.63      6.84 o 
 -12  -6   3        1.80        2.28      4.56 o 
 -10  -6   3       23.63       18.24      6.08 o 
  -8  -6   3      107.59      110.17      9.88 o 
  -6  -6   3      216.40      186.68      6.92 o 
  -4  -6   3      506.68      479.01     14.06 o 
  -2  -6   3       96.17       89.94      5.62 o 
   0  -6   3      162.19      158.18      6.70 o 
   2  -6   3      130.77      125.25      6.16 o 
   4  -6   3       20.48       15.52      3.46 o 
   6  -6   3       53.69       66.10      8.36 o 
   8  -6   3      152.67      148.94      7.52 o 
  10  -6   3       51.79       57.61     12.92 o 
  12  -6   3       47.99       51.76      6.45 o 
 -19  -5   3       13.13       18.24      6.84 o 
 -17  -5   3       23.37       15.96      6.08 o 
 -15  -5   3       72.76       79.02      9.12 o 
 -13  -5   3       24.57       20.51      6.08 o 
 -11  -5   3       87.67       81.30      8.36 o 
  -9  -5   3       11.24        0.76      3.80 o 
  -7  -5   3       20.98       14.13      2.92 o 
  -5  -5   3       24.29       17.86      4.56 o 
  -3  -5   3      347.22      322.63      8.85 o 
  -1  -5   3      306.81      272.50     10.64 o 
   1  -5   3      350.90      308.48      8.85 o 
   3  -5   3      254.55      240.22      7.78 o 
   5  -5   3      209.50      182.60      9.91 o 
   7  -5   3       13.69        4.94      3.22 o 
   9  -5   3      307.29      298.80      9.93 o 
  11  -5   3       60.77       82.61      8.74 o 
  13  -5   3      102.67      105.46      7.67 o 
  15  -5   3        0.02       -3.94      4.20 o 
 -20  -4   3        1.17       -6.08      6.08 o 
 -18  -4   3       16.55       11.40      6.46 o 
 -16  -4   3       88.05       99.89      6.70 o 
 -14  -4   3       34.57       34.12      4.54 o 
 -12  -4   3       18.54       11.82      4.94 o 
 -10  -4   3        1.52       -0.76      2.15 o 
  -8  -4   3       72.42       71.56      3.09 o 
  -6  -4   3      259.83      255.40      6.74 o 
  -4  -4   3      603.42      533.12     11.78 o 
  -2  -4   3     1659.96     1658.57    115.11 o 
   0  -4   3      710.35      710.80     14.51 o 
   2  -4   3      164.70      165.36      5.62 o 
   4  -4   3      253.62      219.67      9.50 o 
   6  -4   3      336.66      330.93      7.25 o 
   8  -4   3       69.74       71.65      8.36 o 
  10  -4   3      175.95      158.80      6.92 o 
  12  -4   3      130.53      106.02      6.57 o 
  14  -4   3       87.19       97.12      6.92 o 
  16  -4   3       19.23        4.56      6.84 o 
 -21  -3   3       21.16       13.68      7.60 o 
 -19  -3   3       13.07        9.88      6.08 o 
 -17  -3   3        5.76        2.28      3.80 o 
 -15  -3   3       49.30       51.76      8.74 o 
 -13  -3   3       34.35       24.17      3.46 o 
 -11  -3   3       19.15       21.58      3.42 o 
  -9  -3   3       28.73       19.19      2.37 o 
  -7  -3   3      157.81      166.85      5.29 o 
  -5  -3   3      704.09      763.37     14.48 o 
  -3  -3   3       84.03       89.36      3.76 o 
  -1  -3   3     1038.60     1080.82     19.34 o 
   1  -3   3     2532.17     2454.15     50.53 o 
   3  -3   3      563.12      607.56     22.03 o 
   5  -3   3       40.63       40.71      2.56 o 
   7  -3   3       35.71       34.52      2.56 o 
   9  -3   3      219.02      199.70      7.46 o 
  11  -3   3       46.63       51.08      4.75 o 
  13  -3   3      184.14      176.95      7.67 o 
  15  -3   3       75.05       85.43      6.57 o 
  17  -3   3        3.48       -3.80      6.08 o 
 -22  -2   3        9.10       12.16      6.84 o 
 -20  -2   3       43.79       47.11      8.36 o 
 -18  -2   3       59.32       63.82      8.36 o 
 -16  -2   3       93.09       94.21      5.47 o 
 -14  -2   3       84.97       76.30      4.75 o 
 -12  -2   3        0.53        0.38      2.15 o 
 -10  -2   3      303.11      309.83      8.06 o 
  -8  -2   3      213.76      204.78      5.91 o 
  -6  -2   3       23.83       22.03      1.82 o 
  -4  -2   3     3183.06     3138.87     51.01 o 
  -2  -2   3     3292.63     3267.33     51.84 o 
   0  -2   3     1171.88     1016.14     17.45 o 
   2  -2   3     1182.36     1159.89     16.74 o 
   4  -2   3      151.36      130.49      3.45 o 
   6  -2   3      271.21      311.50      6.10 o 
   8  -2   3      115.64      116.68      3.45 o 
  10  -2   3      321.36      358.03     10.04 o 
  12  -2   3      131.64      124.20      6.02 o 
  14  -2   3       19.07       15.20      6.84 o 
  16  -2   3        1.42        0.76      6.08 o 
  18  -2   3        7.59       12.92      7.60 o 
 -23  -1   3        6.99       10.64      6.84 o 
 -21  -1   3       34.51       38.75      7.60 o 
 -19  -1   3       33.82       27.35      6.84 o 
 -17  -1   3        0.72       -3.80      3.80 o 
 -15  -1   3       11.61        9.88      4.56 o 
 -13  -1   3      178.27      185.47      6.16 o 
 -11  -1   3      610.01      662.21     13.63 o 
  -9  -1   3      357.20      401.89      8.85 o 
  -7  -1   3      483.99      417.05      8.85 o 
  -5  -1   3      862.65      737.38     55.47 o 
  -3  -1   3      115.11      116.25      4.56 o 
  -1  -1   3     4219.43     3915.27     85.86 o 
   1  -1   3     3676.35     3670.36     59.22 o 
   3  -1   3     1230.44     1075.58     40.19 o 
   5  -1   3      151.13      176.70      3.07 o 
   7  -1   3      935.01     1088.39     13.55 o 
   9  -1   3      185.48      217.68      4.16 o 
  11  -1   3      418.75      424.94     15.58 o 
  13  -1   3      112.89      112.45      9.88 o 
  15  -1   3       65.56       68.38      9.12 o 
  17  -1   3       17.86       10.64      6.84 o 
  19  -1   3        0.69       -4.56      6.08 o 
 -22   0   3       12.51       12.92      6.84 o 
 -20   0   3        0.15        2.28      5.32 o 
 -18   0   3       75.80       55.47      8.36 o 
 -16   0   3      177.61      183.11     10.64 o 
 -14   0   3        9.96        4.56      3.80 o 
 -12   0   3       17.82       21.52      4.18 o 
 -10   0   3      579.96      583.98     11.67 o 
  -8   0   3     1369.91     1445.68     34.57 o 
  -6   0   3    13727.06    13891.84    218.82 o 
  -4   0   3      172.65      194.51      6.08 o 
  -2   0   3       74.76       83.58      3.04 o 
   0   0   3       10.02        5.80      0.97 o 
   2   0   3      641.13      642.00     11.67 o 
   4   0   3     2883.85     3130.67     51.14 o 
   6   0   3    10038.63    10577.92    230.98 o 
   8   0   3      784.63      781.67      9.95 o 
  10   0   3        3.34        4.67      1.80 o 
  12   0   3       34.50       30.86      4.00 o 
  14   0   3       52.75       59.26      8.36 o 
  16   0   3       11.84        6.08      6.08 o 
  18   0   3      101.46      132.21     12.92 o 
  20   0   3       42.36       43.31      9.88 o 
 -23   1   3        7.00       10.64      6.84 o 
 -21   1   3       34.54       26.59      7.60 o 
 -19   1   3       33.80       27.35      6.84 o 
 -17   1   3        0.73        1.52      4.56 o 
 -15   1   3       11.63       12.92      4.56 o 
 -13   1   3      177.89      188.43      9.88 o 
 -11   1   3      610.17      678.29     17.10 o 
  -9   1   3      357.39      412.65      8.56 o 
  -7   1   3      483.15      463.66      9.50 o 
  -5   1   3      862.60      909.49     21.27 o 
  -3   1   3      115.54      123.09      3.80 o 
  -1   1   3     4222.79     4186.79     51.42 o 
   1   1   3     3676.29     3826.20     41.89 o 
   3   1   3     1230.18     1173.54     30.77 o 
   5   1   3      150.33      170.60      5.37 o 
   7   1   3      934.43     1054.04     20.68 o 
   9   1   3      185.38      222.24      7.52 o 
  11   1   3      419.29      438.72     14.06 o 
  13   1   3      112.88      107.84      3.39 o 
  15   1   3       65.65       68.66      6.16 o 
  17   1   3       17.77       18.24      7.60 o 
  19   1   3        0.67       -2.28      6.84 o 
 -22   2   3        9.11        4.56      6.08 o 
 -20   2   3       43.84       47.87      8.36 o 
 -18   2   3       59.32       70.66      9.12 o 
 -16   2   3       93.13       94.98      9.12 o 
 -14   2   3       84.85       76.74      7.60 o 
 -12   2   3        0.51        3.04      3.80 o 
 -10   2   3      302.95      331.27      7.02 o 
  -8   2   3      213.86      225.39      5.18 o 
  -6   2   3       23.84       22.85      2.16 o 
  -4   2   3     3183.43     3429.95     42.46 o 
  -2   2   3     3292.79     3310.46     78.26 o 
   0   2   3     1174.12     1113.64     19.56 o 
   2   2   3     1181.36     1210.36     31.91 o 
   4   2   3      151.49      139.05      6.46 o 
   6   2   3      270.94      337.80     10.64 o 
   8   2   3      115.49      110.51      6.08 o 
  10   2   3      321.59      378.60     10.75 o 
  12   2   3      131.68      127.46      6.70 o 
  14   2   3       19.10       20.24      6.84 o 
  16   2   3        1.44       -1.52      4.00 o 
  18   2   3        7.56        6.84      6.84 o 
 -21   3   3       21.19       19.75      7.60 o 
 -19   3   3       13.05       11.40      6.84 o 
 -17   3   3        5.77        7.60      5.32 o 
 -15   3   3       49.28       56.99      7.60 o 
 -13   3   3       34.56       28.87      5.32 o 
 -11   3   3       19.15       16.72      4.56 o 
  -9   3   3       28.69       28.77      2.04 o 
  -7   3   3      157.81      188.13      4.73 o 
  -5   3   3      704.75      809.95     22.03 o 
  -3   3   3       83.94      102.57      6.08 o 
  -1   3   3     1040.73     1136.67     31.15 o 
   1   3   3     2531.98     2551.40     56.99 o 
   3   3   3      562.77      622.27      9.97 o 
   5   3   3       40.64       52.45      3.65 o 
   7   3   3       35.81       38.99      3.65 o 
   9   3   3      218.69      223.43      8.31 o 
  11   3   3       46.86       48.52      5.08 o 
  13   3   3      184.05      182.07      8.60 o 
  15   3   3       74.97       76.03      6.98 o 
  17   3   3        3.50       -3.89      4.54 o 
 -20   4   3        1.18        2.28      6.84 o 
 -18   4   3       16.55       22.79      6.84 o 
 -16   4   3       87.93       97.25      9.88 o 
 -14   4   3       34.56       35.71      6.84 o 
 -12   4   3       18.60       27.35      5.32 o 
 -10   4   3        1.49        1.52      3.80 o 
  -8   4   3       72.19       79.78      6.84 o 
  -6   4   3      259.79      277.38      8.01 o 
  -4   4   3      603.02      595.69     19.00 o 
  -2   4   3     1660.66     1708.80     44.83 o 
   0   4   3      711.36      783.36     24.31 o 
   2   4   3      165.09      168.22      5.62 o 
   4   4   3      253.43      255.24      7.29 o 
   6   4   3      336.97      353.88      9.84 o 
   8   4   3       69.66       66.31      5.29 o 
  10   4   3      176.26      169.82      7.67 o 
  12   4   3      130.76      121.80      7.67 o 
  14   4   3       87.29       95.52      8.36 o 
  16   4   3       19.20       17.20      6.46 o 
 -19   5   3       13.14       18.24      7.60 o 
 -17   5   3       23.35       27.35      7.60 o 
 -15   5   3       72.81      104.85      9.88 o 
 -13   5   3       24.60       19.75      6.08 o 
 -11   5   3       87.76       79.78      8.36 o 
  -9   5   3       11.24        9.88      4.56 o 
  -7   5   3       20.82       18.13      3.46 o 
  -5   5   3       24.26       15.20      4.56 o 
  -3   5   3      347.40      368.50     14.44 o 
  -1   5   3      306.87      310.57      9.09 o 
   1   5   3      351.30      339.75      9.49 o 
   3   5   3      254.53      246.18     12.92 o 
   5   5   3      209.18      208.19     12.16 o 
   7   5   3       13.70       19.75      6.08 o 
   9   5   3      307.62      343.43     17.48 o 
  11   5   3       60.84       58.50      9.12 o 
  13   5   3      102.76      108.65     12.16 o 
  15   5   3        0.02        2.28      7.60 o 
 -10   6   3       23.67        7.60      5.32 o 
  -8   6   3      107.62       99.53      8.36 o 
  -6   6   3      216.46      232.98      7.10 o 
  -4   6   3      506.64      537.15     14.23 o 
  -2   6   3       96.11      103.94      6.70 o 
   0   6   3      162.25      198.31     12.16 o 
   2   6   3      130.67      135.25     10.64 o 
   4   6   3       20.52       19.00      6.08 o 
   6   6   3       53.60       54.71      9.12 o 
   8   6   3      152.61      142.08     11.40 o 
  10   6   3       51.84       54.71      9.88 o 
  12   6   3       48.05       44.83      9.88 o 
 -13   7   3        5.24       -0.76      6.84 o 
 -11   7   3        9.49       17.48      7.60 o 
  -9   7   3       16.08       10.64      6.84 o 
  -7   7   3        5.80       15.96      6.84 o 
  -5   7   3        8.79        5.32      6.08 o 
  -3   7   3        8.73       19.35      4.54 o 
  -1   7   3        2.14        0.00      5.32 o 
   1   7   3       22.12       29.63      7.60 o 
   3   7   3       30.29       32.67      8.36 o 
   5   7   3       39.45       37.99      8.36 o 
   7   7   3        5.30        9.88      6.84 o 
   9   7   3        2.23       -6.08      6.08 o 
  11   7   3        6.30       -3.80      7.60 o 
  -8   8   3        6.76        4.56      6.84 o 
  -6   8   3        1.27       -2.28      6.84 o 
  -2   8   3       19.41       37.99      8.36 o 
   0   8   3        1.30       -3.04      6.08 o 
   2   8   3        4.01        3.80      6.84 o 
   4   8   3        9.20       12.16      7.60 o 
   6   8   3        3.68       -6.08      6.08 o 
  -8  -8   4        4.33        3.80      6.08 o 
  -6  -8   4       21.19       32.67      7.60 o 
  -4  -8   4       35.51       36.78      8.74 o 
  -2  -8   4        5.88        1.90      4.94 o 
   0  -8   4        0.06       -3.76      3.76 o 
   2  -8   4        8.35        8.36      6.08 o 
   4  -8   4        2.85       -4.56      5.32 o 
 -13  -7   4        0.84       -5.32      5.32 o 
 -11  -7   4       33.59       28.11      7.60 o 
  -9  -7   4        6.86       -0.76      5.32 o 
  -7  -7   4       29.24       19.00      6.08 o 
  -5  -7   4       26.76       24.71      6.46 o 
  -3  -7   4       16.39       11.32      6.84 o 
  -1  -7   4       47.98       42.90      5.08 o 
   1  -7   4       15.13       16.46      3.76 o 
   3  -7   4       24.37       24.08      4.30 o 
   5  -7   4       19.37        7.60      6.08 o 
   7  -7   4       33.74       28.87      6.84 o 
   9  -7   4        1.59       -5.32      5.32 o 
 -16  -6   4        0.39       -3.80      5.32 o 
 -14  -6   4       12.76        8.36      5.32 o 
 -12  -6   4        7.60        3.80      5.32 o 
 -10  -6   4       94.48       89.66      9.12 o 
  -8  -6   4        4.26        0.00      4.56 o 
  -6  -6   4        4.14        4.63      3.42 o 
  -4  -6   4        0.76        1.17      2.92 o 
  -2  -6   4       37.17       41.13      4.54 o 
   0  -6   4      183.45      170.96      6.98 o 
   2  -6   4      104.52      104.24      5.62 o 
   4  -6   4        2.67        1.59      3.42 o 
   6  -6   4       19.00       21.27      6.08 o 
   8  -6   4        7.49        7.55      6.46 o 
  10  -6   4       25.88       39.29      5.84 o 
  12  -6   4       13.23       10.47      4.94 o 
 -19  -5   4        7.74        1.52      6.08 o 
 -17  -5   4       32.89       22.79      6.84 o 
 -15  -5   4       78.36       75.22      9.12 o 
 -13  -5   4       35.09       25.83      6.08 o 
 -11  -5   4      158.22      144.36      9.88 o 
  -9  -5   4      110.32      102.57      9.12 o 
  -7  -5   4       77.97       71.42      7.60 o 
  -5  -5   4       20.16       16.02      4.56 o 
  -3  -5   4      129.36      119.85      5.29 o 
  -1  -5   4      557.62      519.78     12.36 o 
   1  -5   4       82.45       75.11      8.74 o 
   3  -5   4       16.51       14.55      3.22 o 
   5  -5   4       98.81       83.22      4.47 o 
   7  -5   4      492.17      504.39     15.96 o 
   9  -5   4       83.35       88.84      6.70 o 
  11  -5   4      142.24      151.71     15.96 o 
  13  -5   4       21.36       12.33      5.32 o 
  15  -5   4       11.06        7.48      5.08 o 
 -20  -4   4       36.90       44.07      9.12 o 
 -18  -4   4        1.36        1.52      3.76 o 
 -16  -4   4       89.19      102.86      6.16 o 
 -14  -4   4       17.29        8.89      6.84 o 
 -12  -4   4        8.34        7.94      2.92 o 
 -10  -4   4       10.83       14.61      2.92 o 
  -8  -4   4      137.47      127.98      6.84 o 
  -6  -4   4       26.95       22.35      2.92 o 
  -4  -4   4     1334.37     1219.87     22.29 o 
  -2  -4   4      593.00      589.12     12.62 o 
   0  -4   4      127.43      158.67      5.62 o 
   2  -4   4      306.46      281.68      7.78 o 
   4  -4   4        9.45        3.87      3.39 o 
   6  -4   4      666.80      648.06     11.59 o 
   8  -4   4      609.04      585.40     14.71 o 
  10  -4   4       91.52       98.61      6.38 o 
  12  -4   4       97.77       94.85     11.40 o 
  14  -4   4       29.37       27.78      5.70 o 
  16  -4   4        1.43       -6.84      6.84 o 
 -21  -3   4       11.92       15.96      7.60 o 
 -19  -3   4       76.85       98.77      9.88 o 
 -17  -3   4       14.86       17.61      3.76 o 
 -15  -3   4       76.98       79.27      5.70 o 
 -13  -3   4       38.60       35.28      4.94 o 
 -11  -3   4       13.90        3.42      4.56 o 
  -9  -3   4       12.74       20.54      2.69 o 
  -7  -3   4      399.26      456.52      9.84 o 
  -5  -3   4      102.54      111.90      3.09 o 
  -3  -3   4      765.53      856.68     15.84 o 
  -1  -3   4      499.59      480.32     10.21 o 
   1  -3   4      640.79      653.21     12.89 o 
   3  -3   4      127.75      112.27      3.74 o 
   5  -3   4       16.50       16.56      2.11 o 
   7  -3   4      156.46      141.82      4.33 o 
   9  -3   4      617.04      543.42     13.63 o 
  11  -3   4      212.23      218.37      8.21 o 
  13  -3   4        4.87        4.97      3.46 o 
  15  -3   4        5.57        7.60      6.08 o 
  17  -3   4       14.32       21.27      8.36 o 
 -22  -2   4       42.02       51.67      9.12 o 
 -20  -2   4       32.01       31.91      7.60 o 
 -18  -2   4       94.23       87.38      9.12 o 
 -16  -2   4      169.62      145.66      9.88 o 
 -14  -2   4       73.95       73.71      4.84 o 
 -12  -2   4       34.71       31.32      3.22 o 
 -10  -2   4      223.98      218.50      6.45 o 
  -8  -2   4      510.50      499.95     15.20 o 
  -6  -2   4      312.38      305.34      6.92 o 
  -4  -2   4      566.21      631.67     11.78 o 
  -2  -2   4     6584.36     6502.40    142.84 o 
   0  -2   4     2022.31     2123.27     34.38 o 
   2  -2   4      890.07      881.31     13.39 o 
   4  -2   4      655.24      605.91     13.09 o 
   6  -2   4      165.44      154.60      4.07 o 
   8  -2   4      193.59      196.81      4.86 o 
  10  -2   4      340.81      317.37      9.49 o 
  12  -2   4       42.37       58.31      5.32 o 
  14  -2   4      437.66      396.62     19.00 o 
  16  -2   4       21.84       21.27      7.60 o 
  18  -2   4        4.66       -3.80      6.84 o 
 -23  -1   4       16.19       12.16      6.84 o 
 -21  -1   4        8.06        8.36      6.08 o 
 -19  -1   4      294.25      256.81     13.68 o 
 -17  -1   4       49.03       56.23      7.60 o 
 -15  -1   4      321.38      293.90      8.21 o 
 -13  -1   4       25.24       28.11      2.92 o 
 -11  -1   4      617.34      593.61     20.51 o 
  -9  -1   4     2655.61     2817.05     46.66 o 
  -7  -1   4     2033.94     2137.54     85.48 o 
  -5  -1   4      368.59      191.47      6.84 o 
  -3  -1   4     1005.25      920.88     22.79 o 
  -1  -1   4     6167.65     6550.27    142.84 o 
   1  -1   4     1530.59     1471.73     25.41 o 
   3  -1   4     1187.93     1436.18     31.91 o 
   5  -1   4     1212.15     1242.26     22.72 o 
   7  -1   4     1289.53     1454.47     20.87 o 
   9  -1   4       60.36       69.41      2.72 o 
  11  -1   4       60.99       47.11      7.60 o 
  13  -1   4       85.10       47.87      8.36 o 
  15  -1   4       10.15        6.08      6.08 o 
  17  -1   4       34.44       49.39      9.88 o 
  19  -1   4       26.94       28.87      9.88 o 
 -22   0   4        1.75        3.80      5.32 o 
 -20   0   4       55.51       50.91      8.36 o 
 -18   0   4      467.87      477.16     19.75 o 
 -16   0   4      140.05      130.69      9.12 o 
 -14   0   4       34.52       26.59      5.32 o 
 -12   0   4      578.12      575.69     12.22 o 
 -10   0   4      569.45      539.04     11.13 o 
  -8   0   4     2768.32     2912.78     48.21 o 
  -6   0   4     5193.34     5041.61     80.93 o 
  -4   0   4      889.20     1074.36     25.07 o 
  -2   0   4      988.90      927.72     22.03 o 
   0   0   4      867.53      867.55     15.01 o 
   2   0   4     3622.35     3927.77    110.93 o 
   4   0   4     3179.59     3510.46     63.06 o 
   6   0   4      246.52      192.09      4.52 o 
   8   0   4        0.94       -0.80      1.28 o 
  10   0   4      290.21      293.79      7.22 o 
  12   0   4       26.74       28.87      6.84 o 
  14   0   4       67.71       40.27      7.60 o 
  16   0   4       16.28        3.04      6.08 o 
  18   0   4       25.92       28.11      9.12 o 
 -23   1   4       16.16       15.20      7.60 o 
 -21   1   4        8.07        4.56      6.08 o 
 -19   1   4      294.17      294.04     15.20 o 
 -17   1   4       49.13       50.15      7.60 o 
 -15   1   4      321.42      342.67     15.20 o 
 -13   1   4       25.14       28.87      5.32 o 
 -11   1   4      616.53      626.76     12.59 o 
  -9   1   4     2656.76     2859.90     63.06 o 
  -7   1   4     2035.53     2235.93     37.42 o 
  -5   1   4      368.24      379.90      9.88 o 
  -3   1   4     1004.88      938.36     22.03 o 
  -1   1   4     6170.31     6532.62    103.30 o 
   1   1   4     1530.36     1534.94     17.68 o 
   3   1   4     1188.69     1422.16     16.81 o 
   5   1   4     1214.13     1244.67     15.10 o 
   7   1   4     1289.60     1424.84     17.34 o 
   9   1   4       60.51       68.13      2.53 o 
  11   1   4       61.07       41.15      8.33 o 
  13   1   4       85.05       50.97     22.79 o 
  15   1   4       10.11        3.04      6.08 o 
  17   1   4       34.51       47.87      9.12 o 
  19   1   4       26.91       28.87      9.12 o 
 -22   2   4       42.03       53.95      9.12 o 
 -20   2   4       32.00       37.23      7.60 o 
 -18   2   4       94.24      101.05      9.88 o 
 -16   2   4      169.64      154.24      9.88 o 
 -14   2   4       74.02       81.30      7.60 o 
 -12   2   4       34.60       25.83      4.56 o 
 -10   2   4      224.01      235.14      5.75 o 
  -8   2   4      510.16      527.30     10.39 o 
  -6   2   4      311.99      340.39      9.12 o 
  -4   2   4      566.38      674.88      9.68 o 
  -2   2   4     6586.16     6859.77     83.87 o 
   0   2   4     2020.05     2231.26     38.39 o 
   2   2   4      889.80      929.03     17.71 o 
   4   2   4      655.27      639.31     13.69 o 
   6   2   4      165.32      162.26      5.91 o 
   8   2   4      193.05      202.97      7.24 o 
  10   2   4      341.01      336.38     10.47 o 
  12   2   4       42.16       47.16      5.37 o 
  14   2   4      437.47      427.03      7.88 o 
  16   2   4       21.81       22.79      7.60 o 
  18   2   4        4.66       -4.56      7.60 o 
 -21   3   4       11.93       10.64      6.84 o 
 -19   3   4       76.90      108.65     11.40 o 
 -17   3   4       14.84       18.24      6.08 o 
 -15   3   4       76.94       84.34      9.12 o 
 -13   3   4       38.57       31.91      5.32 o 
 -11   3   4       13.91        7.60      3.80 o 
  -9   3   4       12.74       20.44      2.04 o 
  -7   3   4      399.64      496.13      7.61 o 
  -5   3   4      102.14      117.01      6.08 o 
  -3   3   4      765.27      935.32     25.83 o 
  -1   3   4      499.38      550.10     17.48 o 
   1   3   4      640.55      675.88     15.20 o 
   3   3   4      127.61      119.21      4.75 o 
   5   3   4       16.61       20.11      4.56 o 
   7   3   4      155.97      161.64      8.36 o 
   9   3   4      617.40      600.37     30.39 o 
  11   3   4      212.06      198.53      9.50 o 
  13   3   4        4.89        0.70      5.70 o 
  15   3   4        5.56        3.42      4.30 o 
  17   3   4       14.33       14.58      5.62 o 
 -20   4   4       36.94       31.91      8.36 o 
 -18   4   4        1.37        2.28      5.32 o 
 -16   4   4       89.10      112.45     10.64 o 
 -14   4   4       17.28       19.75      6.08 o 
 -12   4   4        8.30        9.12      4.56 o 
 -10   4   4       10.81       15.20      4.56 o 
  -8   4   4      137.72      140.21      4.20 o 
  -6   4   4       26.92       18.24      3.80 o 
  -4   4   4     1333.26     1407.92     37.99 o 
  -2   4   4      592.91      646.59     20.51 o 
   0   4   4      127.69      177.03      9.88 o 
   2   4   4      305.78      306.20     13.68 o 
   4   4   4        9.43        5.32      4.56 o 
   6   4   4      666.58      701.30     24.31 o 
   8   4   4      609.10      578.21     22.03 o 
  10   4   4       91.46      111.69     10.64 o 
  12   4   4       97.92       83.58     10.64 o 
  14   4   4       29.35       41.79      9.12 o 
  16   4   4        1.44       -0.76      6.84 o 
 -19   5   4        7.75        2.28      6.84 o 
 -17   5   4       32.90       43.31      8.36 o 
 -15   5   4       78.31       91.94      9.88 o 
 -13   5   4       35.11       45.59      7.60 o 
 -11   5   4      158.17      155.76     10.64 o 
  -9   5   4      110.30      120.05      9.12 o 
  -7   5   4       77.82       87.80      5.08 o 
  -5   5   4       20.18       17.48      5.32 o 
  -3   5   4      129.25      141.32      9.12 o 
  -1   5   4      557.75      571.18     13.94 o 
   1   5   4       82.23       85.10      8.36 o 
   3   5   4       16.45       19.00      5.32 o 
   5   5   4       98.70       83.58      9.12 o 
   7   5   4      492.10      553.90     22.79 o 
   9   5   4       83.33       86.62     10.64 o 
  11   5   4      142.35      139.80     12.92 o 
  13   5   4       21.37       12.16      7.60 o 
  15   5   4       11.02        5.32      7.60 o 
 -16   6   4        0.39       -5.32      6.08 o 
 -14   6   4       12.79       19.00      6.84 o 
 -12   6   4        7.60        3.80      5.32 o 
 -10   6   4       94.34      102.57      9.12 o 
  -8   6   4        4.28        0.76      7.60 o 
  -6   6   4        4.12        4.18      3.42 o 
  -4   6   4        0.75       -1.14      3.22 o 
  -2   6   4       37.21       44.54     11.40 o 
   0   6   4      183.42      205.91     12.92 o 
   2   6   4      104.41      118.53     11.40 o 
   4   6   4        2.66       12.16      5.32 o 
   6   6   4       18.99       26.59      7.60 o 
   8   6   4        7.48        6.84      6.84 o 
  10   6   4       25.91       17.48      7.60 o 
  12   6   4       13.21       13.68      8.36 o 
 -13   7   4        0.85       -6.08      6.08 o 
 -11   7   4       33.56       41.03      9.88 o 
  -9   7   4        6.88        6.84      6.08 o 
  -7   7   4       29.27       28.11      7.60 o 
  -5   7   4       26.79       30.59      5.32 o 
  -3   7   4       16.36       20.51      6.84 o 
  -1   7   4       47.95       49.39      8.36 o 
   1   7   4       15.12       24.31      7.60 o 
   3   7   4       24.41       19.75      7.60 o 
   5   7   4       19.40       22.79      7.60 o 
   7   7   4       33.78       32.67      8.36 o 
   9   7   4        1.57       -6.84      6.84 o 
  -8   8   4        4.31       -0.76      6.84 o 
  -2   8   4        5.89        6.84      6.84 o 
   0   8   4        0.06       -6.08      6.08 o 
   2   8   4        8.36       12.92      8.36 o 
   4   8   4        2.86       -2.28      7.60 o 
  -8  -8   5        1.22       -2.28      6.08 o 
  -6  -8   5        7.69       10.64      6.84 o 
  -4  -8   5        2.84        2.13      4.00 o 
  -2  -8   5        5.54        0.38      3.76 o 
   0  -8   5        3.49       -3.42      6.46 o 
   2  -8   5        1.56        3.80      6.08 o 
 -13  -7   5        0.06       -5.32      5.32 o 
 -11  -7   5        1.59       -4.56      5.32 o 
  -9  -7   5       19.60       20.51      6.08 o 
  -7  -7   5       15.61       19.75      6.08 o 
  -5  -7   5        1.93        3.04      3.22 o 
  -3  -7   5        9.77        7.98      3.76 o 
  -1  -7   5       24.83       25.89      4.75 o 
   1  -7   5       57.09       58.22     12.54 o 
   3  -7   5        5.05        5.32      5.32 o 
   5  -7   5       22.36       17.48      6.08 o 
   7  -7   5        3.66        1.52      6.08 o 
 -16  -6   5        3.89        4.56      6.08 o 
 -14  -6   5        7.24        7.60      5.32 o 
 -12  -6   5       90.19       85.10      9.12 o 
 -10  -6   5       70.09       75.22      9.12 o 
  -8  -6   5      147.19       55.47      5.32 o 
  -6  -6   5        6.88        6.08      4.18 o 
  -4  -6   5      131.03      119.99      6.16 o 
  -2  -6   5      135.07      132.38      6.16 o 
   0  -6   5       51.66       46.00      4.84 o 
   2  -6   5       77.82       68.36      5.37 o 
   4  -6   5      141.47      143.25      6.70 o 
   6  -6   5       98.16      113.97     10.64 o 
   8  -6   5       12.36       11.02      4.94 o 
  10  -6   5       48.38       49.96     17.48 o 
 -19  -5   5       31.33       32.67      7.60 o 
 -17  -5   5        4.85        1.52      5.32 o 
 -15  -5   5       32.50       28.11      6.84 o 
 -13  -5   5       48.56       54.71      7.60 o 
 -11  -5   5       11.61        7.60      4.56 o 
  -9  -5   5       60.87       47.87      6.84 o 
  -7  -5   5      249.62      246.72      7.67 o 
  -5  -5   5      284.42      243.84      7.46 o 
  -3  -5   5      332.14      330.22     25.07 o 
  -1  -5   5      457.99      439.79     11.28 o 
   1  -5   5      125.65      118.26      5.62 o 
   3  -5   5      102.07       95.89      5.37 o 
   5  -5   5      154.56      152.52     10.26 o 
   7  -5   5      138.24      147.67      7.24 o 
   9  -5   5      101.53      107.48      7.46 o 
  11  -5   5        7.93       11.40      4.30 o 
  13  -5   5        2.63       -0.19      4.20 o 
 -18  -4   5       17.98       22.03      6.84 o 
 -16  -4   5       43.77       44.83      6.84 o 
 -14  -4   5       21.22       12.92      5.32 o 
 -12  -4   5       35.04       37.23      6.08 o 
 -10  -4   5      284.32      257.57     12.16 o 
  -8  -4   5      205.39      202.11      9.88 o 
  -6  -4   5      368.19      333.55     12.92 o 
  -4  -4   5      454.99      424.52     12.92 o 
  -2  -4   5      127.47      106.00      4.84 o 
   0  -4   5       77.28       79.55      4.30 o 
   2  -4   5      197.16      199.36      6.70 o 
   4  -4   5       50.15       44.53      6.88 o 
   6  -4   5       85.04       90.54      4.33 o 
   8  -4   5      278.27      245.48      9.09 o 
  10  -4   5      168.79      170.76      8.01 o 
  12  -4   5       37.47       33.27      5.29 o 
  14  -4   5        0.06       -3.65      3.65 o 
 -21  -3   5        2.13        1.52      6.08 o 
 -19  -3   5        2.69        6.84      5.32 o 
 -17  -3   5        2.00        0.35      2.92 o 
 -15  -3   5       17.02       16.62      3.46 o 
 -13  -3   5       16.20       21.02      6.08 o 
 -11  -3   5       99.83      112.09      5.08 o 
  -9  -3   5      375.33      371.97      9.09 o 
  -7  -3   5       42.95       43.81      3.09 o 
  -5  -3   5      795.18      820.82     15.25 o 
  -3  -3   5     2472.41     2345.51     55.47 o 
  -1  -3   5      888.63      903.42     17.19 o 
   1  -3   5      291.55      299.88      7.78 o 
   3  -3   5      174.59      159.62      4.44 o 
   5  -3   5      202.11      204.65      8.84 o 
   7  -3   5       99.93       91.88      3.81 o 
   9  -3   5      608.58      564.29     14.39 o 
  11  -3   5      145.76      135.85     10.64 o 
  13  -3   5       62.91       65.82      6.02 o 
  15  -3   5        4.60       -0.76      6.84 o 
 -22  -2   5        8.19       13.68      6.84 o 
 -20  -2   5       14.62       12.16      6.08 o 
 -18  -2   5       25.43       23.55      6.08 o 
 -16  -2   5       13.90       14.01      6.84 o 
 -14  -2   5       75.12       79.58      4.54 o 
 -12  -2   5       78.89       90.92      7.60 o 
 -10  -2   5       16.26       23.15      5.70 o 
  -8  -2   5      908.03      752.90     40.27 o 
  -6  -2   5       68.87       56.15      3.09 o 
  -4  -2   5     1226.44     1297.75     22.57 o 
  -2  -2   5      412.12      411.05     12.16 o 
   0  -2   5        7.22        7.60      2.28 o 
   2  -2   5      148.55      183.73      5.70 o 
   4  -2   5       10.11        7.11      1.95 o 
   6  -2   5     1038.11     1182.11     22.26 o 
   8  -2   5      658.24      669.39     14.03 o 
  10  -2   5       25.62       21.27      6.08 o 
  12  -2   5       71.91       55.47      8.36 o 
  14  -2   5        1.79       -5.32      5.32 o 
  16  -2   5        0.56       -2.28      6.08 o 
 -23  -1   5       18.32       22.03      7.60 o 
 -21  -1   5        1.28        4.56      6.08 o 
 -19  -1   5       12.81       14.44      6.08 o 
 -17  -1   5       24.51       34.95      6.08 o 
 -15  -1   5      257.17      251.30      8.01 o 
 -13  -1   5       40.98       47.29      5.70 o 
 -11  -1   5      275.45      320.10      8.01 o 
  -9  -1   5      464.22      496.03     10.71 o 
  -7  -1   5      915.31      901.39     16.63 o 
  -5  -1   5      956.20      886.69     22.79 o 
  -3  -1   5      493.57      506.79     13.68 o 
  -1  -1   5      483.04      441.45     12.16 o 
   1  -1   5      166.26      177.45      6.84 o 
   3  -1   5      245.24      230.75      6.18 o 
   5  -1   5      144.41      132.99      3.43 o 
   7  -1   5     1107.85     1123.27     20.71 o 
   9  -1   5      137.25      139.19      5.18 o 
  11  -1   5       87.64      103.33     10.64 o 
  13  -1   5      212.38      205.15     13.68 o 
  15  -1   5       11.45        2.28      6.08 o 
  17  -1   5       32.60       33.43      9.12 o 
 -22   0   5       13.27       -1.52      5.32 o 
 -20   0   5       31.81       39.51      7.60 o 
 -18   0   5        0.89       -3.80      3.80 o 
 -16   0   5       49.86       44.83      6.84 o 
 -14   0   5       20.55       10.64      2.37 o 
 -12   0   5      399.54      473.86     15.20 o 
 -10   0   5     3076.35     3215.35     53.29 o 
  -8   0   5       13.18       16.16      1.95 o 
  -6   0   5     1232.86     1568.23     36.47 o 
  -4   0   5      719.94      794.75     19.75 o 
  -2   0   5      201.27      174.75      6.08 o 
   0   0   5     1137.79     1253.03     21.95 o 
   2   0   5     6350.52     6718.55    107.19 o 
   4   0   5     1366.22     1357.41     24.02 o 
   6   0   5        0.08        3.16      1.48 o 
   8   0   5        2.21       -0.80      1.28 o 
  10   0   5      430.00      442.26      8.66 o 
  12   0   5       50.29       40.27      7.60 o 
  14   0   5        4.83        9.12      6.84 o 
  16   0   5       17.16       30.39      9.12 o 
  18   0   5       19.06       25.07      9.88 o 
 -23   1   5       18.32       29.63      8.36 o 
 -21   1   5        1.27        0.00      5.32 o 
 -19   1   5       12.82       17.48      6.08 o 
 -17   1   5       24.47       13.68      5.32 o 
 -15   1   5      257.40      253.77     12.92 o 
 -13   1   5       40.86       44.38      3.09 o 
 -11   1   5      275.06      325.18      8.01 o 
  -9   1   5      464.12      534.84     14.44 o 
  -7   1   5      915.73      958.87     22.79 o 
  -5   1   5      956.25      948.99     22.79 o 
  -3   1   5      494.20      530.34     13.68 o 
  -1   1   5      483.49      464.73     12.16 o 
   1   1   5      165.97      176.62      5.10 o 
   3   1   5      244.52      241.99      4.22 o 
   5   1   5      144.64      135.65      3.21 o 
   7   1   5     1108.34     1152.51     14.64 o 
   9   1   5      137.30      131.47      3.39 o 
  11   1   5       87.74       95.79      9.43 o 
  13   1   5      212.31      212.75     13.68 o 
  15   1   5       11.51        8.36      6.84 o 
  17   1   5       32.56       50.91     10.64 o 
 -22   2   5        8.19       14.44      6.84 o 
 -20   2   5       14.61       10.64      6.08 o 
 -18   2   5       25.42       28.11      6.84 o 
 -16   2   5       13.97        9.12      4.56 o 
 -14   2   5       75.07       79.02      7.60 o 
 -12   2   5       78.83       94.22      7.60 o 
 -10   2   5       16.22       16.85      2.04 o 
  -8   2   5      908.11      926.88     17.16 o 
  -6   2   5       68.86       56.99      3.80 o 
  -4   2   5     1228.45     1364.20     18.16 o 
  -2   2   5      411.76      430.53      7.00 o 
   0   2   5        7.22        9.13      1.21 o 
   2   2   5      148.77      187.62      3.83 o 
   4   2   5       10.12        7.37      1.39 o 
   6   2   5     1037.50     1182.24     15.27 o 
   8   2   5      658.18      680.21     10.16 o 
  10   2   5       25.73       27.27      2.41 o 
  12   2   5       71.85       74.91      3.58 o 
  14   2   5        1.80       -3.76      3.76 o 
  16   2   5        0.56       -6.08      6.08 o 
 -21   3   5        2.13        9.88      6.84 o 
 -19   3   5        2.69        2.28      5.32 o 
 -17   3   5        2.02        2.28      4.56 o 
 -15   3   5       17.03       13.68      5.32 o 
 -13   3   5       16.19       19.00      5.32 o 
 -11   3   5       99.68      113.21      8.36 o 
  -9   3   5      375.42      436.81      9.83 o 
  -7   3   5       42.70       45.43      2.37 o 
  -5   3   5      795.61      926.36     13.27 o 
  -3   3   5     2472.83     2630.54     41.25 o 
  -1   3   5      888.37      957.35     27.35 o 
   1   3   5      291.40      327.99      8.21 o 
   3   3   5      174.88      176.95      6.02 o 
   5   3   5      201.41      242.01      8.01 o 
   7   3   5       99.88       92.54      5.62 o 
   9   3   5      608.46      576.78     30.39 o 
  11   3   5      145.67      149.51      7.78 o 
  13   3   5       62.95       54.72      6.45 o 
  15   3   5        4.58       -0.38      4.84 o 
 -20   4   5        8.94       20.51      7.60 o 
 -18   4   5       18.00       19.00      6.84 o 
 -16   4   5       43.84       49.39      7.60 o 
 -14   4   5       21.27       26.59      6.08 o 
 -12   4   5       34.99       29.63      6.08 o 
 -10   4   5      284.28      288.73     13.68 o 
  -8   4   5      205.57      252.17      5.57 o 
  -6   4   5      368.18      382.64      8.56 o 
  -4   4   5      455.44      463.48     16.72 o 
  -2   4   5      127.69      117.77      7.60 o 
   0   4   5       77.30       90.42      7.60 o 
   2   4   5      197.33      228.70     12.16 o 
   4   4   5       49.96       52.43      7.60 o 
   6   4   5       85.03       84.34      9.12 o 
   8   4   5      278.57      256.81     14.44 o 
  10   4   5      168.76      164.12     12.16 o 
  12   4   5       37.54       31.91      8.36 o 
  14   4   5        0.06       -3.04      6.08 o 
 -19   5   5       31.36       29.63      8.36 o 
 -17   5   5        4.84        2.28      6.08 o 
 -15   5   5       32.54       48.63      8.36 o 
 -13   5   5       48.62       61.54      8.36 o 
 -11   5   5       11.60       16.72      6.08 o 
  -9   5   5       60.80       50.15      7.60 o 
  -7   5   5      249.76      250.74     11.40 o 
  -5   5   5      284.36      278.09     12.92 o 
  -3   5   5      332.33      367.75     15.20 o 
  -1   5   5      458.02      483.24     19.00 o 
   1   5   5      125.64      131.45      9.88 o 
   3   5   5      101.92      117.01      9.88 o 
   5   5   5      154.69      177.79     12.16 o 
   7   5   5      138.28      140.56     11.40 o 
   9   5   5      101.57      119.29     12.16 o 
  11   5   5        8.00        4.56      6.84 o 
  13   5   5        2.62       -4.56      6.08 o 
 -16   6   5        3.89        8.36      6.84 o 
 -14   6   5        7.26       16.72      6.84 o 
 -12   6   5       90.17       96.50      9.88 o 
 -10   6   5       70.11       74.46      9.12 o 
  -8   6   5      147.09      173.33      7.78 o 
  -6   6   5        6.87       15.20      5.32 o 
  -4   6   5      130.96      128.41      9.88 o 
  -2   6   5      135.00      155.76     10.64 o 
   0   6   5       51.58       56.23      8.36 o 
   2   6   5       77.76       69.90      9.12 o 
   4   6   5      141.43      149.68     12.16 o 
   6   6   5       98.25      112.45     12.16 o 
   8   6   5       12.37       12.16      6.84 o 
  10   6   5       48.34       36.47      9.88 o 
  -7   7   5       15.60       24.48      9.50 o 
  -5   7   5        1.93       -3.80      5.32 o 
  -3   7   5        9.77        6.84      6.08 o 
  -1   7   5       24.86       28.87      7.60 o 
   1   7   5       57.12       70.66      9.88 o 
   3   7   5        5.04        2.28      6.84 o 
   5   7   5       22.40       24.31      8.36 o 
   7   7   5        3.66       -2.28      6.84 o 
  -4   8   5        2.84        3.80      6.08 o 
  -2   8   5        5.54        6.08      6.08 o 
   0   8   5        3.49       -2.28      6.84 o 
   2   8   5        1.56       -3.04      6.08 o 
  -6  -8   6        7.36       -5.32      5.32 o 
  -4  -8   6        6.78        2.58      4.00 o 
  -2  -8   6       12.24       12.87      4.54 o 
   0  -8   6        1.56       -4.18      4.30 o 
 -13  -7   6        3.44        3.04      5.32 o 
 -11  -7   6        3.77       -0.76      5.32 o 
  -9  -7   6       13.39        4.56      6.08 o 
  -7  -7   6        6.03        3.04      4.94 o 
  -5  -7   6       10.67        5.49      3.46 o 
  -3  -7   6        9.91        4.78      3.80 o 
  -1  -7   6        9.70        4.56      3.76 o 
   1  -7   6        6.84       12.54      4.30 o 
   3  -7   6       12.83        9.12      6.08 o 
   5  -7   6        1.36       -2.28      5.32 o 
   7  -7   6        3.77       -6.08      6.08 o 
 -16  -6   6        8.30        8.36      5.32 o 
 -14  -6   6       14.17       18.24      6.84 o 
 -12  -6   6        9.76        8.36      6.08 o 
 -10  -6   6        0.02       -1.52      4.56 o 
  -8  -6   6       23.57       12.92      5.32 o 
  -6  -6   6       11.08        7.13      3.46 o 
  -4  -6   6       57.87       64.78      5.08 o 
  -2  -6   6       25.63       25.00      4.00 o 
   0  -6   6       17.64       19.21      6.46 o 
   2  -6   6       27.83       25.73      4.30 o 
   4  -6   6        9.66       12.16      5.32 o 
   6  -6   6       10.92       10.64      6.08 o 
   8  -6   6       14.67       15.96      4.84 o 
  10  -6   6        0.81        0.72      4.54 o 
 -19  -5   6       13.84       12.16      6.84 o 
 -17  -5   6        2.72       -5.32      5.32 o 
 -15  -5   6       44.96       50.91      8.36 o 
 -13  -5   6       28.10       27.35      6.08 o 
 -11  -5   6       58.18       70.66      8.36 o 
  -9  -5   6       78.80       79.78      8.36 o 
  -7  -5   6       96.93       93.46      8.36 o 
  -5  -5   6      263.15      250.66      8.36 o 
  -3  -5   6      139.52      138.10      6.16 o 
  -1  -5   6       54.29       57.17      4.54 o 
   1  -5   6       79.18       75.65      5.37 o 
   3  -5   6      468.52      448.19     11.54 o 
   5  -5   6      147.18      129.16     10.64 o 
   7  -5   6      114.56      118.34      7.46 o 
   9  -5   6       35.21       45.78     12.92 o 
  11  -5   6       43.62       57.36      6.57 o 
 -18  -4   6       20.75       28.11      6.84 o 
 -16  -4   6       20.59       27.35      6.08 o 
 -14  -4   6       48.65       54.71      7.60 o 
 -12  -4   6       62.51       62.30      7.60 o 
 -10  -4   6       68.34       65.34      6.84 o 
  -8  -4   6      740.50      680.02     21.27 o 
  -6  -4   6      103.22      105.61      7.60 o 
  -4  -4   6      235.84      241.62     10.64 o 
  -2  -4   6      111.51       94.98      4.54 o 
   0  -4   6       23.55       18.55      2.92 o 
   2  -4   6       99.83      105.36      5.08 o 
   4  -4   6      635.20      651.70     12.18 o 
   6  -4   6      329.69      282.41      7.35 o 
   8  -4   6      119.72      116.56      6.57 o 
  10  -4   6       27.87       31.76      5.08 o 
  12  -4   6       12.23        7.41      4.20 o 
  14  -4   6       16.18        8.36      7.60 o 
 -21  -3   6        6.09        7.60      6.08 o 
 -19  -3   6       28.73       28.87      6.84 o 
 -17  -3   6       19.61       18.62      3.76 o 
 -15  -3   6       12.54       11.02      3.22 o 
 -13  -3   6       13.64        4.31      6.46 o 
 -11  -3   6        3.20        4.05      2.37 o 
  -9  -3   6      213.83      216.20      6.38 o 
  -7  -3   6        0.46        2.06      1.82 o 
  -5  -3   6      243.71      281.05      6.74 o 
  -3  -3   6      481.59      433.85     14.44 o 
  -1  -3   6       93.13       89.66      6.08 o 
   1  -3   6      111.11       99.53      6.08 o 
   3  -3   6      105.70       97.84      3.99 o 
   5  -3   6      145.39      136.27      6.38 o 
   7  -3   6       30.21       31.35      3.81 o 
   9  -3   6      267.67      269.73     15.20 o 
  11  -3   6        1.17       -3.04      5.32 o 
  13  -3   6        4.59       -1.52      6.08 o 
  15  -3   6        0.83       -6.08      6.08 o 
 -22  -2   6        6.52        6.08      6.08 o 
 -20  -2   6       19.85       30.39      6.84 o 
 -18  -2   6        4.54       -2.28      4.56 o 
 -16  -2   6       72.05       78.38      5.37 o 
 -14  -2   6       60.30       69.93      4.84 o 
 -12  -2   6      334.46      336.25      9.13 o 
 -10  -2   6      193.55       75.22      5.32 o 
  -8  -2   6     1432.69     1448.39     47.49 o 
  -6  -2   6      209.60      198.74      5.62 o 
  -4  -2   6     1119.57     1084.24     28.11 o 
  -2  -2   6      442.09      469.56     14.44 o 
   0  -2   6     1159.99     1170.10     28.87 o 
   2  -2   6      334.93      296.50      7.85 o 
   4  -2   6      181.97      176.34      6.02 o 
   8  -2   6      235.27      237.58      7.45 o 
  10  -2   6      541.26      448.28     19.75 o 
  12  -2   6       23.47       18.24      6.84 o 
  14  -2   6       12.09       10.64      6.84 o 
  16  -2   6        2.77       -6.08      6.84 o 
 -23  -1   6       22.33       22.03      7.60 o 
 -21  -1   6       27.65       36.47      7.60 o 
 -19  -1   6       63.05       50.15      7.60 o 
 -17  -1   6       25.06       22.03      5.32 o 
 -15  -1   6       10.92        5.70      2.69 o 
 -13  -1   6       89.37       83.30      4.54 o 
 -11  -1   6      232.68      264.91      7.24 o 
  -9  -1   6      497.44      485.30     10.71 o 
  -7  -1   6      468.75      494.50     10.47 o 
  -5  -1   6     2109.53     2166.96     50.15 o 
  -3  -1   6        0.24        0.00      1.52 o 
  -1  -1   6     1978.95     2140.37     49.39 o 
   1  -1   6     1406.20     1416.42     25.10 o 
   3  -1   6      263.82      246.40      6.74 o 
   5  -1   6      382.98      341.81     10.26 o 
   9  -1   6      276.33      281.15      7.71 o 
  11  -1   6      230.00      211.99     13.68 o 
  13  -1   6        1.12        3.04      6.08 o 
  15  -1   6        6.14        6.08      6.84 o 
  17  -1   6       37.60       41.03      9.88 o 
 -22   0   6       20.64       18.24      6.84 o 
 -20   0   6       34.14       41.03      7.60 o 
 -18   0   6       11.12       13.68      5.32 o 
 -16   0   6        9.97        7.60      4.56 o 
 -14   0   6        0.06        4.14      2.37 o 
 -12   0   6       82.37       93.72      8.74 o 
 -10   0   6     1054.02     1063.88     23.17 o 
  -8   0   6       12.21       22.23      2.37 o 
  -6   0   6      661.42      729.41     19.00 o 
  -4   0   6      526.69      530.34     14.44 o 
  -2   0   6     1978.62     2119.85     48.63 o 
   0   0   6      308.55      371.23      8.21 o 
   2   0   6       75.52       96.95      5.62 o 
   4   0   6      176.63      197.68      7.98 o 
   6   0   6      134.09      106.44      3.61 o 
   8   0   6       75.51       76.87      3.34 o 
  12   0   6      120.44      142.84     11.40 o 
  14   0   6       26.15       25.83      8.36 o 
  16   0   6        0.00       -6.08      6.08 o 
 -23   1   6       22.33       15.20      7.60 o 
 -21   1   6       27.69       36.47      7.60 o 
 -19   1   6       63.02       53.19      8.36 o 
 -17   1   6       25.10       22.79      6.08 o 
 -15   1   6       10.88        6.08      4.56 o 
 -13   1   6       89.59       86.12      4.36 o 
 -11   1   6      232.48      248.72      6.74 o 
  -9   1   6      497.69      517.42     11.13 o 
  -7   1   6      468.67      499.19     13.68 o 
  -5   1   6     2110.48     2443.53     55.47 o 
  -3   1   6        0.26        0.00      1.52 o 
  -1   1   6     1977.78     2110.59     35.65 o 
   1   1   6     1406.37     1452.55     22.88 o 
   3   1   6      263.58      263.34      5.92 o 
   5   1   6      382.79      346.95      7.41 o 
   7   1   6      249.77      283.80      6.69 o 
   9   1   6      276.56      271.30     12.70 o 
  11   1   6      229.42      223.39     13.68 o 
  13   1   6        1.10        0.00      6.08 o 
  15   1   6        6.12        3.80      7.60 o 
  17   1   6       37.64       48.63     11.40 o 
 -22   2   6        6.52       -0.76      6.08 o 
 -20   2   6       19.85       17.48      6.08 o 
 -18   2   6        4.53        9.12      5.32 o 
 -16   2   6       72.02       64.58      8.36 o 
 -14   2   6       60.35       55.47      6.84 o 
 -12   2   6      334.18      372.29     15.96 o 
 -10   2   6      193.62      193.82      5.75 o 
  -8   2   6     1433.01     1554.56     36.47 o 
  -6   2   6      209.75      212.75      7.60 o 
  -4   2   6     1119.16     1170.16     22.41 o 
  -2   2   6      441.86      489.64      7.90 o 
   0   2   6     1159.50     1269.68     15.51 o 
   2   2   6      335.23      320.64      5.32 o 
   4   2   6      182.11      194.31      4.31 o 
   6   2   6      200.81      216.79      4.73 o 
   8   2   6      234.98      241.49      5.34 o 
  10   2   6      541.20      486.13      8.27 o 
  12   2   6       23.40       32.84      2.91 o 
  14   2   6       12.09        9.12      7.60 o 
  16   2   6        2.75       -7.60      7.60 o 
 -21   3   6        6.09        4.56      6.84 o 
 -19   3   6       28.70       23.55      6.84 o 
 -17   3   6       19.61       25.07      6.84 o 
 -15   3   6       12.50       12.92      5.32 o 
 -13   3   6       13.62       14.44      5.32 o 
 -11   3   6        3.24        4.08      2.66 o 
  -9   3   6      213.85      234.99      6.89 o 
  -7   3   6        0.43        1.52      2.28 o 
  -5   3   6      243.73      247.85      5.12 o 
  -3   3   6      481.51      494.33      8.34 o 
  -1   3   6       93.22       86.80      3.30 o 
   1   3   6      111.50      107.82      3.14 o 
   3   3   6      105.58       99.94      3.19 o 
   5   3   6      145.85      140.00      6.38 o 
   7   3   6       30.23       29.75      2.75 o 
   9   3   6      267.53      287.16      7.24 o 
  11   3   6        1.17       -1.49      2.04 o 
  13   3   6        4.60        1.70      2.34 o 
  15   3   6        0.83       -2.12      5.08 o 
 -20   4   6       23.95       28.11      7.60 o 
 -18   4   6       20.71       36.47      8.36 o 
 -16   4   6       20.57       28.87      6.84 o 
 -14   4   6       48.60       61.54      8.36 o 
 -12   4   6       62.59       76.74      9.12 o 
 -10   4   6       68.19       89.43      9.88 o 
  -8   4   6      740.21      795.61     13.85 o 
  -6   4   6      103.25      121.80      3.82 o 
  -4   4   6      235.94      243.50      8.14 o 
  -2   4   6      111.27      107.13      7.60 o 
   0   4   6       23.54       20.51      5.32 o 
   2   4   6       99.76      116.25      9.12 o 
   4   4   6      635.09      672.43     24.31 o 
   6   4   6      329.91      312.28     15.96 o 
   8   4   6      119.96      133.73     12.16 o 
  10   4   6       27.86       28.11      7.60 o 
  12   4   6       12.25       12.16      7.60 o 
  14   4   6       16.23       22.79      9.12 o 
 -19   5   6       13.83        3.80      6.84 o 
 -17   5   6        2.73       -5.32      6.08 o 
 -15   5   6       44.95       54.71      8.36 o 
 -13   5   6       28.05       14.44      5.32 o 
 -11   5   6       58.14       73.70      8.36 o 
  -9   5   6       78.79       79.02      8.36 o 
  -7   5   6       96.92      113.40      3.99 o 
  -5   5   6      263.39      303.92     14.44 o 
  -3   5   6      139.40      129.93      9.12 o 
  -1   5   6       54.14       60.02      7.60 o 
   1   5   6       79.06       54.71      8.36 o 
   3   5   6      468.51      509.07     21.27 o 
   5   5   6      147.21      150.44     11.40 o 
   7   5   6      114.81      129.93     12.16 o 
   9   5   6       35.18       41.79      9.12 o 
  11   5   6       43.56       58.50     10.64 o 
 -16   6   6        8.31        5.32      6.08 o 
 -14   6   6       14.13       19.00      6.84 o 
 -12   6   6        9.76        9.88      5.32 o 
 -10   6   6        0.02       -2.28      4.56 o 
  -8   6   6       23.58       20.59      4.94 o 
  -6   6   6       11.11       16.72      6.08 o 
  -4   6   6       57.95       76.74      9.12 o 
  -2   6   6       25.54       31.15      6.84 o 
   0   6   6       17.67       22.79      6.84 o 
   2   6   6       27.80       21.27      6.84 o 
   4   6   6        9.65       12.92      6.84 o 
   6   6   6       10.97       14.44      7.60 o 
   8   6   6       14.68        9.12      6.84 o 
  10   6   6        0.82        0.00      6.84 o 
  -7   7   6        6.02        3.80      5.32 o 
  -5   7   6       10.67        9.88      6.08 o 
  -3   7   6        9.91       13.68      6.08 o 
  -1   7   6        9.73        4.56      6.08 o 
   1   7   6        6.86       17.48      7.60 o 
   3   7   6       12.83       15.20      7.60 o 
   5   7   6        1.38       -6.08      6.08 o 
   7   7   6        3.76       16.72      9.12 o 
  -6   8   6        7.35        6.84      6.84 o 
  -4   8   6        6.77        8.36      6.84 o 
  -2   8   6       12.24       24.31      8.36 o 
   0   8   6        1.56        1.52      6.84 o 
 -13  -7   7        6.98        1.52      6.08 o 
 -11  -7   7        2.19        2.28      6.08 o 
  -9  -7   7       12.89        8.36      6.08 o 
  -7  -7   7        1.58       -4.56      4.56 o 
  -5  -7   7        3.61        3.68      3.46 o 
  -3  -7   7       14.89        8.51      4.00 o 
  -1  -7   7        2.23        0.82      3.46 o 
   1  -7   7       21.29       25.40      4.84 o 
   3  -7   7       12.01        7.60      6.08 o 
   5  -7   7        5.50        3.80      6.08 o 
 -16  -6   7       15.86        6.84      6.08 o 
 -14  -6   7        0.57       -4.56      5.32 o 
 -12  -6   7       13.67        9.12      6.08 o 
 -10  -6   7       30.66       32.67      6.84 o 
  -8  -6   7       20.86       16.72      6.08 o 
  -6  -6   7       35.65       41.79      6.84 o 
  -4  -6   7       44.76       37.51      4.54 o 
  -2  -6   7       26.35       23.18      3.76 o 
   0  -6   7       23.50       18.53      4.00 o 
   2  -6   7       84.90       91.37      7.22 o 
   4  -6   7        7.09        9.12      5.32 o 
   6  -6   7       26.84       42.55      7.60 o 
   8  -6   7        4.03        1.57      4.00 o 
 -19  -5   7       20.03       17.48      6.84 o 
 -17  -5   7       34.38       42.55      8.36 o 
 -15  -5   7        8.24        1.52      5.32 o 
 -13  -5   7       35.55       33.43      6.84 o 
 -11  -5   7      209.96      207.43     12.16 o 
  -9  -5   7      166.01      155.00      9.88 o 
  -7  -5   7      171.10      160.32      9.88 o 
  -5  -5   7      349.02      329.75     14.44 o 
  -3  -5   7       65.87       64.58      7.60 o 
  -1  -5   7       88.82       86.55      5.62 o 
   1  -5   7       18.33       17.39      3.46 o 
   3  -5   7      203.46      175.27      7.24 o 
   5  -5   7       40.44       36.47      6.84 o 
   7  -5   7       23.38       26.86      4.54 o 
   9  -5   7        3.20       -3.46      3.46 o 
  11  -5   7        7.48        4.56      6.84 o 
 -18  -4   7       18.99       21.27      6.84 o 
 -16  -4   7       10.33        4.56      5.32 o 
 -14  -4   7       59.03       72.18      8.36 o 
 -12  -4   7       65.54       66.10      7.60 o 
 -10  -4   7      272.84      240.10     12.16 o 
  -8  -4   7      113.07      105.61      7.60 o 
  -6  -4   7       17.71       14.44      4.56 o 
  -4  -4   7       29.16       23.55      4.56 o 
  -2  -4   7       64.55       63.06      6.84 o 
   0  -4   7       34.07       41.03      5.32 o 
   2  -4   7      218.75      186.91      9.12 o 
   4  -4   7      320.50      272.31      8.95 o 
   6  -4   7      105.53      110.17     10.64 o 
   8  -4   7       66.04       56.23      8.36 o 
  10  -4   7       29.66       15.20      7.60 o 
  12  -4   7       40.68       62.30     10.64 o 
 -21  -3   7        1.74        1.52      6.08 o 
 -19  -3   7       32.36       37.94      9.50 o 
 -17  -3   7       11.22        7.25      4.56 o 
 -15  -3   7       68.47       72.71     10.26 o 
 -13  -3   7      116.45      110.05      5.62 o 
 -11  -3   7      107.49       97.25      4.75 o 
  -9  -3   7      304.85      288.18      7.67 o 
  -7  -3   7      414.35      420.00     16.34 o 
  -5  -3   7      162.01      139.34      4.75 o 
  -3  -3   7      108.42       99.53      6.84 o 
  -1  -3   7      220.02      219.58      9.88 o 
   1  -3   7      272.21      291.00     11.40 o 
   3  -3   7     1061.57     1031.76     22.41 o 
   5  -3   7      625.74      621.24     22.79 o 
   7  -3   7      198.63      183.87     12.16 o 
   9  -3   7       55.79       50.15      8.36 o 
  11  -3   7       29.22       30.39      8.36 o 
  13  -3   7       14.41       18.24      7.60 o 
 -22  -2   7        6.74        9.88      6.08 o 
 -20  -2   7       13.59       15.96      6.08 o 
 -18  -2   7       23.85        8.36      5.32 o 
 -16  -2   7       38.13       42.19      5.70 o 
 -14  -2   7       83.81       85.68      4.84 o 
 -12  -2   7      102.54       86.72      6.46 o 
 -10  -2   7       52.67       52.43      6.08 o 
  -8  -2   7      572.98      609.75     12.89 o 
  -6  -2   7       19.83       25.83      3.80 o 
  -4  -2   7      160.94      261.37      9.88 o 
  -2  -2   7     1013.52     1040.17     27.35 o 
   0  -2   7      198.30      172.48      7.60 o 
   2  -2   7      763.49      708.39     15.14 o 
   4  -2   7      888.72      844.52     17.51 o 
   6  -2   7      239.13      212.23      6.89 o 
   8  -2   7      523.76      564.89     13.48 o 
  10  -2   7       94.80       83.58     10.64 o 
  12  -2   7        4.95        3.04      6.08 o 
  14  -2   7       38.10       48.63      9.88 o 
 -23  -1   7        0.50        0.00      6.08 o 
 -21  -1   7       20.94       30.39      7.60 o 
 -19  -1   7       44.27       47.11      7.60 o 
 -17  -1   7       76.85       72.94      7.60 o 
 -15  -1   7       83.25       85.40      5.08 o 
 -13  -1   7       33.14       40.43     11.40 o 
 -11  -1   7       63.60       60.05      6.84 o 
  -9  -1   7      351.25      353.17      8.85 o 
  -7  -1   7      121.27      167.92      7.60 o 
  -5  -1   7      178.39      175.51      7.60 o 
  -3  -1   7      311.91      308.48     10.64 o 
  -1  -1   7      142.88      161.08      6.84 o 
   1  -1   7      138.34      148.84      6.08 o 
   3  -1   7      859.67      881.93     17.51 o 
   5  -1   7      184.04      185.10      7.60 o 
   7  -1   7      221.27      207.03      6.89 o 
   9  -1   7      454.95      267.45      9.12 o 
  11  -1   7      128.72      116.25     11.40 o 
  13  -1   7       63.72       72.18     10.64 o 
  15  -1   7        3.53        3.80      7.60 o 
 -22   0   7       14.28       18.24      6.84 o 
 -20   0   7       23.13       25.07      6.84 o 
 -18   0   7       51.03       43.31      6.84 o 
 -16   0   7        8.93        3.80      4.56 o 
 -14   0   7        0.67        1.60      2.37 o 
 -12   0   7        0.14       -1.82      1.82 o 
 -10   0   7      139.61      149.20      5.29 o 
  -8   0   7       31.20       28.11      3.80 o 
  -6   0   7       23.05       27.35      3.04 o 
  -4   0   7        0.01        0.00      1.52 o 
  -2   0   7       93.89       86.62      4.56 o 
   0   0   7        2.92       -1.26      1.26 o 
   2   0   7        5.48        1.99      1.48 o 
   4   0   7       32.73       37.25      3.09 o 
   6   0   7       62.90       54.85      3.15 o 
   8   0   7      357.03      405.82     10.54 o 
  10   0   7      393.36      341.03      9.55 o 
  12   0   7       26.66       10.64      6.84 o 
  14   0   7        7.38       -1.52      6.08 o 
  16   0   7        8.09        8.36      8.36 o 
 -23   1   7        0.50        0.76      6.08 o 
 -19   1   7       44.32       42.55      7.60 o 
 -17   1   7       76.73       81.30      9.12 o 
 -15   1   7       83.29       60.02      7.60 o 
 -13   1   7       33.11       34.10      3.22 o 
 -11   1   7       63.45       62.51      3.79 o 
  -9   1   7      350.95      367.38      8.95 o 
  -7   1   7      121.46      158.04      6.08 o 
  -5   1   7      178.32      182.35      6.84 o 
  -3   1   7      311.99      329.75     10.64 o 
  -1   1   7      143.19      176.03      8.36 o 
   1   1   7      138.67      161.76      4.47 o 
   3   1   7      858.88      902.16     14.68 o 
   5   1   7      184.12      188.89      5.12 o 
   7   1   7      221.21      224.34      6.14 o 
   9   1   7      455.09      433.46     11.49 o 
  11   1   7      129.08      144.19      6.44 o 
  13   1   7       63.57       60.02      9.88 o 
  15   1   7        3.51       -4.56      7.60 o 
 -22   2   7        6.75       13.68      6.84 o 
 -20   2   7       13.61        3.80      5.32 o 
 -18   2   7       23.86       22.03      6.08 o 
 -16   2   7       38.16       41.03      6.84 o 
 -14   2   7       83.85      101.05      8.36 o 
 -12   2   7      102.41       98.62      4.49 o 
 -10   2   7       52.63       44.40      3.22 o 
  -8   2   7      573.58      664.07     17.48 o 
  -6   2   7       19.78       32.67      3.80 o 
  -4   2   7      161.23      187.67      7.60 o 
  -2   2   7     1014.19     1093.56     20.33 o 
   0   2   7      198.07      179.60      4.79 o 
   2   2   7      762.92      768.94     10.57 o 
   4   2   7      889.37      922.36     12.55 o 
   6   2   7      239.09      226.26      4.95 o 
   8   2   7      523.39      593.07      9.45 o 
  10   2   7       94.94       91.33      3.85 o 
  12   2   7        4.98       -1.21      3.33 o 
  14   2   7       37.97       60.02     10.64 o 
 -21   3   7        1.74        2.28      6.08 o 
 -19   3   7       32.40       44.07      8.36 o 
 -17   3   7       11.23       10.64      5.32 o 
 -15   3   7       68.43       81.30      9.12 o 
 -13   3   7      116.46      119.29      9.88 o 
 -11   3   7      107.51      118.15      5.06 o 
  -9   3   7      304.79      338.87     10.64 o 
  -7   3   7      414.63      476.40     14.44 o 
  -5   3   7      161.95      160.86      5.47 o 
  -3   3   7      108.37      106.81      3.54 o 
  -1   3   7      220.25      242.57      5.42 o 
   1   3   7      271.92      320.70      6.69 o 
   3   3   7     1061.36     1090.36     16.59 o 
   5   3   7      625.61      653.98     11.73 o 
   7   3   7      198.53      214.16      5.34 o 
   9   3   7       55.86       54.73      3.31 o 
  11   3   7       29.17       29.08      3.15 o 
  13   3   7       14.48       19.12      4.09 o 
 -20   4   7       13.94       28.11      8.36 o 
 -18   4   7       19.04       21.27      6.84 o 
 -16   4   7       10.33        7.60      5.32 o 
 -14   4   7       59.03       57.75      8.36 o 
 -12   4   7       65.62       73.70      9.12 o 
 -10   4   7      272.57      294.65     10.26 o 
  -8   4   7      112.98      124.61      6.84 o 
  -6   4   7       17.79       23.11      3.48 o 
  -4   4   7       29.10       26.72      2.56 o 
  -2   4   7       64.45       64.50      3.45 o 
   0   4   7       33.94       44.17      5.04 o 
   2   4   7      218.43      214.40      7.29 o 
   4   4   7      320.33      306.15      7.45 o 
   6   4   7      105.45      116.06      5.04 o 
   8   4   7       66.22       70.21      4.28 o 
  10   4   7       29.59       30.18      3.54 o 
  12   4   7       40.58       64.31      4.59 o 
 -19   5   7       20.05       23.55      8.36 o 
 -17   5   7       34.42       47.11      9.12 o 
 -15   5   7        8.23        7.60      5.32 o 
 -13   5   7       35.55       30.39      7.60 o 
 -11   5   7      210.03      244.66     13.68 o 
  -9   5   7      165.91      194.34      5.84 o 
  -7   5   7      171.13      181.00      5.12 o 
  -5   5   7      348.99      411.24      8.73 o 
  -3   5   7       65.94       78.32      3.99 o 
  -1   5   7       88.65       92.70      9.12 o 
   1   5   7       18.33       10.64      6.08 o 
   3   5   7      203.42      191.47     12.92 o 
   5   5   7       40.46       55.47      9.88 o 
   7   5   7       23.47       25.07      8.36 o 
   9   5   7        3.22        6.08      6.84 o 
  11   5   7        7.42        4.13      3.15 o 
 -16   6   7       15.87       22.03      7.60 o 
 -14   6   7        0.58       -0.76      5.32 o 
 -12   6   7       13.65       14.44      6.84 o 
 -10   6   7       30.64       36.47      7.60 o 
  -8   6   7       20.80       15.03      2.76 o 
  -6   6   7       35.66       46.63      3.54 o 
  -4   6   7       44.74       41.03      7.60 o 
  -2   6   7       26.37       21.27      6.84 o 
   0   6   7       23.47       19.00      6.84 o 
   2   6   7       84.94       98.01     11.40 o 
   4   6   7        7.10        7.60      6.08 o 
   6   6   7       26.88       20.51      8.36 o 
   8   6   7        4.02        3.80      7.60 o 
 -11   7   7        2.18       -1.52      6.08 o 
  -9   7   7       12.88       18.24      6.84 o 
  -7   7   7        1.58       -1.52      4.56 o 
  -5   7   7        3.62        2.28      6.08 o 
  -3   7   7       14.89        5.32      6.08 o 
  -1   7   7        2.22        6.84      6.08 o 
   1   7   7       21.32       17.48      7.60 o 
   3   7   7       11.98       10.64      7.60 o 
   5   7   7        5.49        6.08      6.84 o 
 -11  -7   8        4.17       -3.80      6.08 o 
  -9  -7   8        0.21        0.00      5.32 o 
  -7  -7   8        6.87        4.56      5.32 o 
  -5  -7   8        2.95       -5.32      5.32 o 
  -3  -7   8        9.97        4.56      6.08 o 
  -1  -7   8       10.56        5.07      4.00 o 
   1  -7   8        1.75        2.42      4.20 o 
   3  -7   8       10.31        9.88      6.84 o 
 -16  -6   8        7.94        0.76      6.84 o 
 -14  -6   8        1.95        0.00      5.32 o 
 -12  -6   8       36.50       41.03      8.36 o 
 -10  -6   8       22.82       23.55      6.84 o 
  -8  -6   8        6.71        8.36      5.32 o 
  -6  -6   8        8.06       12.92      5.32 o 
  -4  -6   8        1.21        3.04      4.56 o 
  -2  -6   8       23.45       18.24      6.08 o 
   0  -6   8        1.67       -2.28      4.56 o 
   2  -6   8        0.14       -0.64      3.46 o 
   4  -6   8       20.95       20.51      6.84 o 
   6  -6   8        1.56       -2.28      5.32 o 
 -17  -5   8        4.48        0.76      5.32 o 
 -15  -5   8       21.38       19.00      6.08 o 
 -13  -5   8       35.36       25.07      6.84 o 
 -11  -5   8       33.42       38.75      6.84 o 
  -9  -5   8       30.13       47.11      7.60 o 
  -7  -5   8      115.67      142.08      9.88 o 
  -5  -5   8       46.19       57.75      7.60 o 
  -3  -5   8        8.86        9.12      4.56 o 
  -1  -5   8      143.50      136.76      9.12 o 
   1  -5   8       81.46       80.54      8.36 o 
   3  -5   8       37.08       36.47      6.08 o 
   7  -5   8       33.87       26.59      7.60 o 
   9  -5   8        0.12        1.52      6.84 o 
 -20  -4   8       15.29        9.12      6.84 o 
 -18  -4   8       18.12       18.24      6.84 o 
 -16  -4   8        1.82       -0.76      5.32 o 
 -14  -4   8       72.06       90.42      9.12 o 
 -12  -4   8      205.99      207.43     11.40 o 
 -10  -4   8       27.95       19.75      5.32 o 
  -8  -4   8      292.40      330.51     14.44 o 
  -6  -4   8       34.80       27.35      5.32 o 
  -4  -4   8       50.38       45.59      6.08 o 
  -2  -4   8       25.50       20.51      5.32 o 
   0  -4   8      316.00      279.61     12.16 o 
   2  -4   8      361.23      301.64     12.16 o 
   4  -4   8       76.85       82.12      5.62 o 
   6  -4   8        5.91       11.40      6.08 o 
   8  -4   8       39.78       35.71      8.36 o 
  10  -4   8        6.69        7.60      6.84 o 
 -19  -3   8       15.14       15.20      6.08 o 
 -17  -3   8       17.98       10.64      5.32 o 
 -15  -3   8       16.56       10.64     11.40 o 
 -13  -3   8       36.97       47.09      4.20 o 
 -11  -3   8       62.88       72.18      7.60 o 
  -9  -3   8      380.97      367.75     14.44 o 
  -7  -3   8      152.30      141.32      8.36 o 
  -5  -3   8       58.82       60.02      6.08 o 
  -3  -3   8      134.70      121.57      7.60 o 
  -1  -3   8       28.05       26.59      4.56 o 
   1  -3   8       84.49       74.46      6.08 o 
   3  -3   8      717.20      667.89     15.68 o 
   5  -3   8      983.11      962.23     20.43 o 
   7  -3   8       51.73       50.91      8.36 o 
   9  -3   8        4.80        1.52      6.08 o 
  11  -3   8       60.19       56.99      9.88 o 
  13  -3   8       21.80       18.24      9.12 o 
 -22  -2   8        1.67        4.56      6.08 o 
 -20  -2   8       21.36       19.00      6.84 o 
 -18  -2   8        2.19        1.14      4.18 o 
 -16  -2   8       15.92       14.44      3.76 o 
 -14  -2   8      266.59      279.41      8.60 o 
 -12  -2   8      422.09      392.06     10.47 o 
  -8  -2   8      155.15      144.37      5.37 o 
  -6  -2   8        9.79       13.68      3.80 o 
  -4  -2   8      147.31      135.25      7.60 o 
  -2  -2   8      423.06      421.69     13.68 o 
   0  -2   8      288.29      265.93      9.88 o 
   2  -2   8       60.72       59.29      4.36 o 
   4  -2   8      270.05      266.88      8.40 o 
   6  -2   8      338.71      306.32      9.12 o 
   8  -2   8      103.71       98.77     10.64 o 
  10  -2   8        9.59        6.84      6.08 o 
  12  -2   8        5.51        3.80      7.60 o 
  14  -2   8        3.68        9.88      8.36 o 
 -23  -1   8        4.95       -1.52      6.08 o 
 -21  -1   8        4.29       -1.52      5.32 o 
 -19  -1   8        2.44       -4.56      4.56 o 
 -17  -1   8       47.15       36.09      4.30 o 
 -15  -1   8        1.48        0.76      2.69 o 
 -13  -1   8       64.36       75.27      5.70 o 
 -11  -1   8       79.82       75.41      4.30 o 
  -9  -1   8      519.01      511.69     11.78 o 
  -7  -1   8      136.97      172.48      7.60 o 
  -5  -1   8      943.70      936.08     25.07 o 
  -3  -1   8      527.49      525.78     15.96 o 
  -1  -1   8       21.55       23.55      3.80 o 
   1  -1   8       82.90       87.92      4.49 o 
   3  -1   8      313.82      315.15      8.56 o 
   5  -1   8      386.12      410.29     10.39 o 
   7  -1   8      438.93      400.04     10.54 o 
   9  -1   8        3.85       -0.76      5.32 o 
  11  -1   8       46.20       31.91      8.36 o 
  13  -1   8       25.49       39.51      9.12 o 
 -22   0   8        4.43        7.60      6.08 o 
 -20   0   8        2.84        0.76      5.32 o 
 -18   0   8       15.27       20.51      6.08 o 
 -16   0   8      103.64       98.77      8.36 o 
 -14   0   8        3.17        6.38      4.18 o 
 -12   0   8       38.15       24.43      3.09 o 
 -10   0   8      104.19      100.58      4.54 o 
  -8   0   8      927.25     1018.90     26.59 o 
  -6   0   8      203.70      208.19      8.36 o 
  -4   0   8      706.19      690.66     19.00 o 
  -2   0   8      430.76      384.46     12.16 o 
   0   0   8       60.04       66.86      4.56 o 
   2   0   8        7.26       11.00      2.66 o 
   4   0   8       84.41       94.07      6.08 o 
   6   0   8      773.80      814.83     14.02 o 
   8   0   8      148.34      184.82      7.60 o 
  10   0   8        1.26        2.42      2.64 o 
  12   0   8       17.04       26.59      8.36 o 
  14   0   8        2.65       -6.08      6.08 o 
 -23   1   8        4.95        3.80      6.84 o 
 -21   1   8        4.31        9.88      6.08 o 
 -19   1   8        2.44        5.32      5.32 o 
 -17   1   8       47.07       30.39      6.08 o 
 -15   1   8        1.48       -0.76      3.80 o 
 -13   1   8       64.36       68.73      4.49 o 
 -11   1   8       79.71       85.86      4.36 o 
  -9   1   8      519.17      535.66     15.20 o 
  -7   1   8      136.93      138.28      6.08 o 
  -5   1   8      943.27      983.95     25.07 o 
  -3   1   8      526.89      562.25     15.96 o 
  -1   1   8       21.59       15.20      3.04 o 
   1   1   8       82.75       86.77      3.45 o 
   3   1   8      314.32      325.65      7.25 o 
   5   1   8      386.50      431.79      8.93 o 
   7   1   8      438.23      415.00      9.02 o 
   9   1   8        3.90       -2.64      2.64 o 
  11   1   8       46.30       48.15      4.59 o 
  13   1   8       25.48       41.03      9.88 o 
 -22   2   8        1.66        0.00      6.08 o 
 -20   2   8       21.37       25.83      7.60 o 
 -18   2   8        2.19       -2.28      4.56 o 
 -16   2   8       15.89       13.68      5.32 o 
 -14   2   8      266.59      280.37     14.44 o 
 -12   2   8      422.17      431.66     10.39 o 
 -10   2   8      118.83      107.89      5.32 o 
  -8   2   8      155.23      132.97      6.08 o 
  -6   2   8        9.79       15.20      3.04 o 
  -4   2   8      147.13      141.32      6.84 o 
  -2   2   8      423.15      444.21     10.38 o 
   0   2   8      288.50      289.86      9.50 o 
   2   2   8       60.58       72.27      3.58 o 
   4   2   8      270.13      274.00      6.80 o 
   6   2   8      338.67      332.84      7.93 o 
   8   2   8      103.57      121.55      5.14 o 
  10   2   8        9.61       11.00      3.22 o 
  12   2   8        5.51        7.14      3.79 o 
  14   2   8        3.63       -2.28      7.60 o 
 -21   3   8        1.37       -4.56      5.32 o 
 -19   3   8       15.15        9.12      6.08 o 
 -17   3   8       17.99       19.00      6.08 o 
 -15   3   8       16.56       23.55      6.08 o 
 -13   3   8       36.99       40.27      6.84 o 
 -11   3   8       62.87       64.96      6.46 o 
  -9   3   8      381.04      390.54     12.16 o 
  -7   3   8      152.33      163.36      7.60 o 
  -5   3   8       58.88       57.10      4.00 o 
  -3   3   8      135.07      140.84      5.84 o 
  -1   3   8       27.90       31.97      2.67 o 
   1   3   8       84.42       91.10      3.61 o 
   3   3   8      717.31      713.05     12.24 o 
   5   3   8      982.79     1049.05     16.68 o 
   7   3   8       51.65       49.65      3.54 o 
   9   3   8        4.79        0.60      2.40 o 
  11   3   8       60.16       69.02      4.28 o 
  13   3   8       21.71       25.83      6.08 o 
 -20   4   8       15.30       25.07      7.60 o 
 -18   4   8       18.11       24.31      6.84 o 
 -16   4   8        1.81        4.56      5.32 o 
 -14   4   8       71.99       98.01     10.64 o 
 -12   4   8      205.96      230.98     13.68 o 
 -10   4   8       27.92       30.39      4.56 o 
  -8   4   8      292.60      344.19     12.16 o 
  -6   4   8       34.70       33.91      3.46 o 
  -4   4   8       50.39       56.35      3.37 o 
  -2   4   8       25.39       23.17      3.31 o 
   0   4   8      315.88      315.57      7.00 o 
   2   4   8      361.58      339.70      7.74 o 
   4   4   8       76.94       81.79      4.52 o 
   6   4   8        5.92        1.72      2.40 o 
   8   4   8       39.82       38.77      3.76 o 
  10   4   8        6.73        2.21      2.68 o 
 -19   5   8       17.27       22.79      8.36 o 
 -17   5   8        4.46       -5.32      5.32 o 
 -15   5   8       21.37       30.39      7.60 o 
 -13   5   8       35.38       30.39      7.60 o 
 -11   5   8       33.41       36.47      7.60 o 
  -9   5   8       30.22       37.23      5.32 o 
  -7   5   8      115.67      138.07      4.52 o 
  -5   5   8       46.12       66.66      3.90 o 
  -3   5   8        8.84        6.46      2.17 o 
  -1   5   8      143.53      159.12      5.42 o 
   1   5   8       81.47       89.09      6.22 o 
   3   5   8       37.20       34.57      4.93 o 
   5   5   8       54.87       59.00      4.28 o 
   7   5   8       33.93       36.98      8.36 o 
   9   5   8        0.12       -1.04      2.85 o 
 -16   6   8        7.93        9.12      6.84 o 
 -14   6   8        1.95       -6.84      6.84 o 
 -12   6   8       36.54       28.87      7.60 o 
 -10   6   8       22.84       15.96      6.08 o 
  -8   6   8        6.72        8.29      3.42 o 
  -6   6   8        8.04       10.15      2.85 o 
  -4   6   8        1.20       -1.08      2.40 o 
  -2   6   8       23.42       15.50      3.01 o 
   0   6   8        1.66        1.60      2.40 o 
   2   6   8        0.14       -2.32      2.40 o 
   4   6   8       20.94       23.49      4.92 o 
   6   6   8        1.57        1.30      3.01 o 
 -11   7   8        4.17        5.32      6.08 o 
  -9   7   8        0.21        5.32      5.32 o 
  -7   7   8        6.87        6.08      6.08 o 
  -5   7   8        2.96       -2.56      2.56 o 
  -3   7   8        9.97        8.82      3.09 o 
  -1   7   8       10.58       12.92      3.30 o 
   1   7   8        1.77       -2.28      6.08 o 
   3   7   8       10.29       11.40      7.60 o 
  -9  -7   9        4.69       -6.08      6.08 o 
  -7  -7   9        4.45        0.76      6.84 o 
  -5  -7   9       12.33        4.56      6.08 o 
  -3  -7   9       20.89       18.24      6.84 o 
  -1  -7   9       12.19       13.68      6.84 o 
 -14  -6   9       24.47       27.35      7.60 o 
 -12  -6   9        8.48        6.08      6.08 o 
 -10  -6   9        1.70        0.76      5.32 o 
  -8  -6   9       17.27       15.20      6.08 o 
  -6  -6   9       11.15       25.07      6.84 o 
  -4  -6   9        8.38        7.60      6.08 o 
  -2  -6   9       39.86       46.35      7.60 o 
   0  -6   9       42.72       62.30      8.36 o 
   2  -6   9        8.99        3.04      6.08 o 
 -17  -5   9        1.08       -4.56      6.08 o 
 -15  -5   9       61.58       51.67      8.36 o 
 -13  -5   9       49.93       56.23      8.36 o 
 -11  -5   9       49.66       44.07      7.60 o 
  -9  -5   9       28.90       40.27      6.84 o 
  -7  -5   9        2.26        0.00      4.56 o 
  -5  -5   9       21.58       18.24      6.08 o 
  -3  -5   9       31.66       37.99      6.84 o 
  -1  -5   9       30.67       26.59      6.08 o 
   1  -5   9        0.77        0.76      4.56 o 
   3  -5   9        1.10       -3.80      4.56 o 
   7  -5   9        0.70        0.76      6.84 o 
 -20  -4   9        4.51        1.52      6.08 o 
 -18  -4   9        9.20        7.60      6.08 o 
 -16  -4   9       26.76       31.91      6.84 o 
 -14  -4   9       36.22       39.51      6.84 o 
 -12  -4   9       78.43       98.77      9.12 o 
 -10  -4   9        9.38       12.16      5.32 o 
  -8  -4   9       80.63       69.90      7.60 o 
  -6  -4   9       85.44       98.01      9.12 o 
  -4  -4   9       49.26       34.95      6.08 o 
  -2  -4   9      245.83      210.47     10.64 o 
   0  -4   9      195.06      161.08      9.12 o 
   2  -4   9      197.21      218.06     10.64 o 
   4  -4   9       96.25       88.14      6.84 o 
   6  -4   9       38.50       34.95      8.36 o 
   8  -4   9        3.06       -5.32      6.08 o 
  10  -4   9       73.57       66.10     11.40 o 
 -19  -3   9        1.07        0.00      5.32 o 
 -17  -3   9        2.79       -4.56      4.56 o 
 -15  -3   9       15.64        8.36      5.32 o 
 -13  -3   9       85.87       94.22      8.36 o 
 -11  -3   9       62.59       62.30      6.84 o 
  -9  -3   9       19.06       20.51      4.56 o 
  -7  -3   9       90.48       88.90      6.84 o 
  -5  -3   9       25.19       21.27      4.56 o 
  -3  -3   9       98.66       92.70      6.84 o 
  -1  -3   9      376.96      401.18     14.44 o 
   1  -3   9       25.62       20.51      4.56 o 
   3  -3   9      100.37       87.18      5.62 o 
   5  -3   9       42.93       49.39      4.92 o 
   7  -3   9       36.78       28.87      7.60 o 
  11  -3   9       49.65       60.78     11.40 o 
 -22  -2   9        6.52        4.56      7.60 o 
 -20  -2   9        4.08        6.08      6.08 o 
 -18  -2   9        7.41        7.36      3.46 o 
 -16  -2   9       37.63       33.27      4.30 o 
 -14  -2   9       12.75       11.40      4.94 o 
 -12  -2   9      125.59      102.68      6.46 o 
 -10  -2   9        1.40       -2.15      2.15 o 
  -8  -2   9       36.28       43.78      9.50 o 
  -6  -2   9      459.89      466.52     15.96 o 
  -4  -2   9      139.38      119.29      6.84 o 
  -2  -2   9      176.90      174.75      8.36 o 
   0  -2   9      142.10      145.88      7.60 o 
   2  -2   9      397.15      369.02     10.22 o 
   4  -2   9      357.26      349.71     10.22 o 
   6  -2   9       82.63       83.36      5.18 o 
   8  -2   9       33.34       27.35      7.60 o 
  10  -2   9       52.35       53.19      9.88 o 
  12  -2   9        7.45       19.75      9.12 o 
 -23  -1   9        3.55        4.56      6.08 o 
 -21  -1   9        0.82        1.52      6.08 o 
 -19  -1   9        7.10        8.36      5.32 o 
 -17  -1   9        3.50        3.04      2.92 o 
 -15  -1   9       25.52       20.39      3.46 o 
 -13  -1   9      198.83      195.20      7.24 o 
 -11  -1   9      239.02      236.96      7.78 o 
  -9  -1   9        7.08        3.80      2.15 o 
  -7  -1   9      286.34      298.60     11.40 o 
  -5  -1   9      549.31      540.22     16.72 o 
  -3  -1   9        7.64        6.08      3.04 o 
  -1  -1   9      403.90      363.19     12.16 o 
   1  -1   9      256.10      247.34      7.85 o 
   3  -1   9       50.03       62.09      4.75 o 
   5  -1   9      764.47      733.68     16.24 o 
   7  -1   9      115.69      126.30      5.86 o 
   9  -1   9       36.10       38.75      8.36 o 
  11  -1   9        0.80       -6.08      6.08 o 
  13  -1   9        5.79       13.68      8.36 o 
 -22   0   9        3.77        3.80      6.08 o 
 -20   0   9        9.48        1.52      5.32 o 
 -18   0   9        2.57       -0.76      4.56 o 
 -16   0   9        0.45        1.27      2.37 o 
 -14   0   9        1.40       -0.42      3.04 o 
 -12   0   9        9.54       -0.34      2.37 o 
 -10   0   9       28.96       27.95      3.46 o 
  -8   0   9       78.08       85.10      5.32 o 
  -6   0   9      418.91      434.61     13.68 o 
  -4   0   9       67.30       66.10      4.56 o 
  -2   0   9       16.47       12.16      3.04 o 
   0   0   9      151.02      139.04      6.84 o 
   2   0   9       14.73       12.70      2.64 o 
   4   0   9      197.16      214.86      7.29 o 
   6   0   9      716.54      759.25     16.79 o 
   8   0   9       50.21       55.09      4.59 o 
  10   0   9       34.85       42.55      9.12 o 
  12   0   9        6.41        7.60      6.84 o 
 -23   1   9        3.55        7.60      6.84 o 
 -21   1   9        0.81       -2.28      5.32 o 
 -19   1   9        7.11        8.36      5.32 o 
 -17   1   9        3.50        7.60      5.32 o 
 -15   1   9       25.49       29.70      7.98 o 
 -13   1   9      198.71      207.96      7.12 o 
 -11   1   9      239.25      240.52      7.29 o 
  -9   1   9        7.12        6.08      3.04 o 
  -7   1   9      286.45      281.13      9.88 o 
  -5   1   9      549.68      569.09     16.72 o 
  -3   1   9        7.61        6.08      3.04 o 
  -1   1   9      403.31      388.26     12.92 o 
   1   1   9      256.33      261.34      6.63 o 
   3   1   9       50.26       50.30      3.45 o 
   5   1   9      764.32      793.37     20.09 o 
   7   1   9      115.91      120.84      5.20 o 
   9   1   9       36.05       51.88      5.06 o 
  11   1   9        0.78       -1.52      6.84 o 
  13   1   9        5.75        6.84      8.36 o 
 -22   2   9        6.53        8.36      6.84 o 
 -20   2   9        4.09        5.32      6.08 o 
 -18   2   9        7.39        4.56      5.32 o 
 -16   2   9       37.60       26.59      6.08 o 
 -14   2   9       12.75        8.36      5.32 o 
 -12   2   9      125.68      118.45      8.36 o 
 -10   2   9        1.41       -0.76      2.28 o 
  -8   2   9       36.23       47.87      4.56 o 
  -6   2   9      460.14      458.16     14.44 o 
  -4   2   9      139.31      142.84      6.84 o 
  -2   2   9      177.04      197.68      6.70 o 
   0   2   9      142.27      167.03      6.16 o 
   2   2   9      396.85      393.98      8.57 o 
   4   2   9      356.99      396.99      8.94 o 
   6   2   9       82.69       94.76      4.79 o 
   8   2   9       33.33       31.57      3.67 o 
  10   2   9       52.35       60.14      5.62 o 
  12   2   9        7.50       21.27      8.36 o 
 -21   3   9        1.62       -4.56      6.08 o 
 -19   3   9        1.07        0.76      5.32 o 
 -17   3   9        2.80       -1.52      4.56 o 
 -15   3   9       15.62        5.32      6.08 o 
 -13   3   9       85.79       73.70      9.12 o 
 -11   3   9       62.63       71.42      5.32 o 
  -9   3   9       19.07       23.55      3.80 o 
  -7   3   9       90.47       97.25      6.08 o 
  -5   3   9       25.27       25.83      3.80 o 
  -3   3   9       98.55      109.47      5.32 o 
  -1   3   9      376.92      412.45     25.83 o 
   1   3   9       25.62       28.22      3.65 o 
   3   3   9      100.34      105.17      5.84 o 
   5   3   9       42.99       42.44      4.75 o 
   7   3   9       36.71       33.94      4.56 o 
   9   3   9       19.99       21.16      5.70 o 
  11   3   9       49.69       65.34     10.64 o 
 -20   4   9        4.50       -2.28      5.32 o 
 -18   4   9        9.22       12.16      6.08 o 
 -16   4   9       26.75       19.00      6.84 o 
 -14   4   9       36.16       45.59      8.36 o 
 -12   4   9       78.33       91.18      9.88 o 
 -10   4   9        9.40       12.16      3.80 o 
  -8   4   9       80.57       77.50      6.08 o 
  -6   4   9       85.45       95.74      6.84 o 
  -4   4   9       49.18       37.32      6.46 o 
  -2   4   9      245.62      241.63      6.10 o 
   0   4   9      194.86      170.81      5.42 o 
   2   4   9      197.32      214.57      6.10 o 
   4   4   9       96.37      104.11      4.59 o 
   6   4   9       38.50       31.99      3.43 o 
   8   4   9        3.06        0.86      2.63 o 
  10   4   9       73.63       95.02      5.26 o 
 -17   5   9        1.08       -1.52      5.32 o 
 -15   5   9       61.57       74.46     10.64 o 
 -13   5   9       49.89       61.54      9.12 o 
 -11   5   9       49.61       39.51      7.60 o 
  -9   5   9       28.90       35.71      5.32 o 
  -7   5   9        2.28        2.28      3.80 o 
  -5   5   9       21.53       19.62      2.63 o 
  -3   5   9       31.66       34.47      3.45 o 
  -1   5   9       30.65       31.28      5.76 o 
   1   5   9        0.79       -0.94      2.17 o 
   3   5   9        1.10       -0.62      2.47 o 
   5   5   9       11.82       10.19      3.01 o 
   7   5   9        0.69       -3.63      3.63 o 
 -14   6   9       24.46       28.87      8.36 o 
 -12   6   9        8.45       14.44      6.84 o 
  -8   6   9       17.28       21.61      3.46 o 
  -6   6   9       11.15        8.00      2.56 o 
  -4   6   9        8.38        4.44      2.76 o 
  -2   6   9       39.86       38.35      3.67 o 
   0   6   9       42.74       59.66      4.57 o 
   2   6   9        9.01       11.24      3.22 o 
   4   6   9        5.19        7.00      3.09 o 
  -7   7   9        4.45        4.22      3.01 o 
  -5   7   9       12.31       15.67      3.22 o 
  -3   7   9       20.89       23.07      3.61 o 
  -1   7   9       12.19       15.30      3.61 o 
 -14  -6  10        7.98       -3.04      6.08 o 
 -12  -6  10       12.15       11.40      6.84 o 
 -10  -6  10       13.14        4.56      6.08 o 
  -8  -6  10        4.63        4.56      5.32 o 
  -6  -6  10       38.26       42.55      8.36 o 
  -4  -6  10       27.14       32.67      7.60 o 
  -2  -6  10       14.45       22.79      6.84 o 
   0  -6  10       30.90       30.39      7.60 o 
 -17  -5  10        4.78       11.40      6.84 o 
 -15  -5  10        1.03       -3.04      5.32 o 
 -13  -5  10       18.89       20.51      6.84 o 
 -11  -5  10       20.48       10.64      6.08 o 
  -9  -5  10        5.98        9.88      5.32 o 
  -7  -5  10        6.22        3.04      4.56 o 
  -5  -5  10       15.91       16.72      5.32 o 
  -3  -5  10        9.97        7.60      5.32 o 
  -1  -5  10        9.88       15.96      5.32 o 
   1  -5  10       69.54       97.25      9.12 o 
   3  -5  10        9.55        6.84      5.32 o 
 -18  -4  10       11.36       10.64      6.84 o 
 -16  -4  10       19.98       34.19      7.60 o 
 -14  -4  10       13.93       13.68      6.08 o 
 -12  -4  10      100.44      124.61     10.64 o 
 -10  -4  10        4.55        3.80      4.56 o 
  -8  -4  10       12.44        4.56      4.56 o 
  -6  -4  10        0.87        0.76      3.80 o 
  -4  -4  10        0.61        0.00      3.80 o 
  -2  -4  10       51.14       66.86      7.60 o 
   0  -4  10        7.69        9.12      4.56 o 
   2  -4  10        0.58       -1.52      3.80 o 
   4  -4  10        6.01        6.84      4.56 o 
   6  -4  10       18.65       19.00      7.60 o 
   8  -4  10       21.48       11.40      7.60 o 
 -19  -3  10       22.01       18.24      6.84 o 
 -17  -3  10        2.77        4.56      5.32 o 
 -15  -3  10       15.22       16.72      6.08 o 
 -13  -3  10       35.80       36.47      6.84 o 
 -11  -3  10       32.85       34.19      6.08 o 
  -9  -3  10        5.32        5.32      3.80 o 
  -7  -3  10      100.38       98.01      8.36 o 
  -5  -3  10       60.64       47.11      6.08 o 
  -3  -3  10      182.74      164.88      9.12 o 
  -1  -3  10      521.44      455.12     16.72 o 
   1  -3  10      449.27      408.77     15.20 o 
   3  -3  10       59.69       54.71      6.08 o 
   5  -3  10        6.85        5.79      3.22 o 
   7  -3  10       31.65       28.11      8.36 o 
   9  -3  10       55.34       52.43      9.88 o 
 -22  -2  10        5.32        4.56      6.84 o 
 -20  -2  10        1.80        9.12      6.08 o 
 -18  -2  10       29.95       34.78      4.84 o 
 -16  -2  10       34.09       33.84      4.54 o 
 -14  -2  10       57.14       56.17     12.16 o 
 -12  -2  10       14.80       10.57      2.92 o 
 -10  -2  10      166.69      155.76      9.12 o 
  -8  -2  10        1.06       -0.76      3.04 o 
  -6  -2  10      225.82      190.71      9.88 o 
  -4  -2  10       15.25       10.64      3.80 o 
  -2  -2  10       87.40       74.46      6.08 o 
   0  -2  10       91.11       77.50      6.84 o 
   2  -2  10       42.05       50.15      6.08 o 
   4  -2  10        3.47       -0.41      2.66 o 
   6  -2  10       15.11        9.66      3.32 o 
   8  -2  10       27.22       20.51      6.84 o 
  10  -2  10       45.10       45.59      9.88 o 
 -21  -1  10        5.12       14.44      6.84 o 
 -19  -1  10       22.25       23.55      6.84 o 
 -17  -1  10       13.13       12.54      3.76 o 
 -15  -1  10       24.43       20.87      3.80 o 
 -13  -1  10       24.95       27.24      3.76 o 
 -11  -1  10       73.50       78.68      5.08 o 
  -9  -1  10      328.33      320.64     12.16 o 
  -7  -1  10      184.22      167.92      8.36 o 
  -5  -1  10        7.98        6.84      3.04 o 
  -3  -1  10        8.79        3.04      3.04 o 
  -1  -1  10       34.45       31.91      4.56 o 
   1  -1  10        0.33       -0.76      3.04 o 
   3  -1  10      163.26      164.83      6.74 o 
   5  -1  10        1.89       -1.60      4.94 o 
   7  -1  10        9.05        4.33      3.22 o 
   9  -1  10       68.72       65.34     10.64 o 
  11  -1  10        3.12       15.20      8.36 o 
 -22   0  10        1.14       -2.28      5.32 o 
 -20   0  10       37.74       36.47      7.60 o 
 -18   0  10        1.05       -2.28      3.80 o 
 -16   0  10        0.04        2.49      2.92 o 
 -14   0  10      255.08      254.77     12.54 o 
 -12   0  10      289.71      318.44      9.30 o 
 -10   0  10      455.19      455.12     15.20 o 
  -8   0  10      406.85      381.42     12.92 o 
  -6   0  10      175.59      183.87      8.36 o 
  -4   0  10      126.15      117.01      6.84 o 
  -2   0  10        5.69        1.52      2.28 o 
   0   0  10      645.75      575.17     17.48 o 
   2   0  10     1318.35     1251.26     35.33 o 
   4   0  10      236.50      227.28     12.54 o 
   6   0  10       36.78       31.80      4.56 o 
   8   0  10       39.39       55.84      5.06 o 
  10   0  10        0.01       15.96      7.60 o 
 -21   1  10        5.11       -3.04      6.08 o 
 -19   1  10       22.27       31.91      6.84 o 
 -17   1  10       13.11        9.88      5.32 o 
 -15   1  10       24.40       22.00      6.08 o 
 -13   1  10       25.01       22.83      3.09 o 
 -11   1  10       73.65       94.98      6.08 o 
  -9   1  10      328.11      343.43     12.16 o 
  -7   1  10      184.13      175.51      7.60 o 
  -5   1  10        7.91       16.72      3.80 o 
  -3   1  10        8.73        6.84      3.04 o 
  -1   1  10       34.56       24.31      3.80 o 
   1   1  10        0.32       -1.95      1.95 o 
   3   1  10      163.10      165.11      5.47 o 
   5   1  10        1.92        0.40      2.42 o 
   7   1  10        8.99        8.71      3.22 o 
   9   1  10       68.62       80.50      5.86 o 
  11   1  10        3.10        4.56      7.60 o 
 -22   2  10        5.33        9.88      6.84 o 
 -20   2  10        1.80        3.04      5.32 o 
 -18   2  10       29.92       28.87      6.84 o 
 -16   2  10       34.11       17.48      5.32 o 
 -14   2  10       57.18       59.81      5.32 o 
 -12   2  10       14.80       12.09      3.09 o 
 -10   2  10      166.74      167.92      7.60 o 
  -8   2  10        1.05        1.52      3.04 o 
  -6   2  10      225.86      222.62      9.12 o 
  -4   2  10       15.23       18.24      3.80 o 
  -2   2  10       87.49       77.50      6.08 o 
   0   2  10       91.27       85.89      4.92 o 
   2   2  10       42.01       54.53      6.49 o 
   4   2  10        3.46        2.23      2.46 o 
   6   2  10       15.08       11.26      3.08 o 
   8   2  10       27.27       22.26      3.86 o 
  10   2  10       45.01       45.59      6.84 o 
 -21   3  10        1.53        8.36      6.84 o 
 -19   3  10       22.02       23.55      6.84 o 
 -17   3  10        2.77        4.56      5.32 o 
 -15   3  10       15.21       16.72      6.08 o 
 -13   3  10       35.85       24.31      6.84 o 
 -11   3  10       32.87       42.55      5.32 o 
  -9   3  10        5.35        2.28      3.04 o 
  -7   3  10      100.43       99.53      6.08 o 
  -5   3  10       60.57       62.30      6.08 o 
  -3   3  10      182.68      172.58      6.57 o 
  -1   3  10      521.42      524.43     13.09 o 
   1   3  10      449.06      510.33     17.10 o 
   3   3  10       59.58       60.02      5.29 o 
   5   3  10        6.84        6.96      3.22 o 
   7   3  10       31.72       33.43      4.75 o 
   9   3  10       55.30       60.43      6.02 o 
 -18   4  10       11.37        3.80      6.08 o 
 -16   4  10       19.97       27.35      7.60 o 
 -14   4  10       13.92        2.28      5.32 o 
 -12   4  10      100.55      120.05     11.40 o 
 -10   4  10        4.57        9.12      3.80 o 
  -8   4  10       12.46       19.00      4.56 o 
  -6   4  10        0.85       -2.28      3.04 o 
  -4   4  10        0.61       -1.52      2.53 o 
  -2   4  10       51.12       69.96      5.29 o 
   0   4  10        7.66        5.84      3.46 o 
   2   4  10        0.56       -2.11      2.11 o 
   4   4  10        5.97        4.35      2.63 o 
   6   4  10       18.59       16.47      3.09 o 
   8   4  10       21.50       24.29      4.92 o 
 -17   5  10        4.79        2.28      6.08 o 
 -15   5  10        1.03        0.76      6.08 o 
 -13   5  10       18.92       17.48      6.84 o 
  -9   5  10        5.98       11.40      4.56 o 
  -7   5  10        6.21        9.88      4.56 o 
  -5   5  10       15.92       17.00      3.65 o 
  -3   5  10        9.93       11.69      2.76 o 
  -1   5  10        9.87       10.59      2.63 o 
   1   5  10       69.59       88.50      5.70 o 
   3   5  10        9.59       10.22      2.85 o 
   5   5  10       19.15       23.85      3.61 o 
 -14   6  10        7.98       10.64      6.84 o 
 -12   6  10       12.13        9.12      6.84 o 
  -8   6  10        4.62        0.00      4.56 o 
  -6   6  10       38.26       59.46      5.84 o 
  -4   6  10       27.11       29.24      3.54 o 
  -2   6  10       14.46       16.62      3.45 o 
   0   6  10       30.89       37.19      4.07 o 
   2   6  10       18.96       21.87      3.54 o 
 -12  -6  11        2.52        7.60      6.84 o 
 -10  -6  11        5.21        3.04      6.84 o 
  -8  -6  11        3.16        0.76      6.08 o 
  -6  -6  11       16.11       20.51      7.60 o 
  -4  -6  11       25.56       38.75      8.36 o 
  -2  -6  11        2.71        0.00      6.08 o 
 -15  -5  11       10.41       -2.28      5.32 o 
 -13  -5  11        8.05       10.64      6.84 o 
 -11  -5  11       24.01       43.31      7.60 o 
  -9  -5  11        0.97        4.56      5.32 o 
  -7  -5  11       35.01       37.99      6.84 o 
  -5  -5  11       12.23       10.64      5.32 o 
  -3  -5  11       28.56       34.95      6.84 o 
  -1  -5  11       16.13       15.96      6.08 o 
   1  -5  11       40.51       49.39      8.36 o 
 -18  -4  11        2.65        3.80      6.08 o 
 -16  -4  11       47.09       61.54      9.12 o 
 -14  -4  11        1.12       -2.28      5.32 o 
 -12  -4  11       28.05       17.48      6.08 o 
 -10  -4  11       20.67       14.44      5.32 o 
  -8  -4  11       82.15       93.46      9.12 o 
  -6  -4  11       80.60       54.71      6.84 o 
  -4  -4  11       44.13       52.43      6.84 o 
  -2  -4  11       64.09       64.58      7.60 o 
   0  -4  11       16.26       13.68      5.32 o 
   2  -4  11       40.78       50.15      7.60 o 
 -19  -3  11        1.36       -5.32      6.08 o 
 -17  -3  11        3.48       -4.56      5.32 o 
 -15  -3  11       15.31       14.44      6.08 o 
 -13  -3  11       31.21       35.71      6.84 o 
 -11  -3  11       75.44       88.90      8.36 o 
  -9  -3  11       46.53       41.79      6.08 o 
  -7  -3  11       14.05        8.36      4.56 o 
  -5  -3  11       16.08        9.88      4.56 o 
  -3  -3  11      136.86      137.52      9.12 o 
  -1  -3  11       61.87       70.66      7.60 o 
   1  -3  11       47.84       40.27      6.08 o 
   3  -3  11        8.24        9.88      4.56 o 
   5  -3  11       78.43       83.03      6.32 o 
   7  -3  11       31.84       36.47      9.12 o 
 -20  -2  11       18.75       23.55      7.60 o 
 -18  -2  11        8.82        5.42      4.00 o 
 -16  -2  11        3.44        3.04      3.22 o 
 -14  -2  11        3.11        0.07      2.92 o 
 -12  -2  11        6.89        3.04      3.80 o 
 -10  -2  11       48.89       35.73     22.41 o 
  -8  -2  11      348.65      344.95     14.44 o 
  -6  -2  11       21.44       17.48      4.56 o 
  -4  -2  11       10.46       12.16      3.80 o 
  -2  -2  11       39.10       34.95      5.32 o 
   0  -2  11       54.36       48.63      6.08 o 
   2  -2  11       92.19       93.46      6.84 o 
   4  -2  11      150.26      148.43     10.26 o 
   6  -2  11      128.46      129.66      7.13 o 
   8  -2  11        1.72       -3.80      6.08 o 
 -21  -1  11        3.74       -5.32      5.32 o 
 -19  -1  11        5.70        9.88      6.08 o 
 -17  -1  11       30.30       18.15     10.64 o 
 -15  -1  11       29.54       31.54      4.30 o 
 -13  -1  11      149.82      180.01      7.24 o 
 -11  -1  11      189.58      191.59      7.24 o 
  -9  -1  11      160.66      162.60      9.12 o 
  -7  -1  11       58.15       55.47      6.08 o 
  -5  -1  11      121.96       98.01      6.84 o 
  -3  -1  11       83.90       85.10      6.08 o 
  -1  -1  11       69.79       79.02      6.84 o 
   1  -1  11     1060.32      945.20     26.59 o 
   3  -1  11        6.11        3.04      4.18 o 
   5  -1  11        5.93        4.79      3.22 o 
   7  -1  11        7.35        8.95      3.32 o 
   9  -1  11       89.68       99.53     12.92 o 
 -22   0  11        0.70        4.56      6.84 o 
 -20   0  11       22.95       25.07      6.84 o 
 -18   0  11        6.99       -3.80      4.56 o 
 -16   0  11        1.30       -0.48      2.92 o 
 -14   0  11        0.44       -2.53      2.53 o 
 -12   0  11       20.84       29.08      3.65 o 
 -10   0  11      231.32      224.90      9.88 o 
  -8   0  11      237.58      244.66     10.64 o 
  -6   0  11       19.14       20.51      3.80 o 
  -4   0  11       21.58       15.96      3.80 o 
  -2   0  11       29.16       30.39      4.56 o 
   0   0  11      178.72      152.72      8.36 o 
   2   0  11      506.90      520.82     13.14 o 
   4   0  11        8.60        4.21      2.64 o 
   6   0  11        0.19        2.00      2.64 o 
   8   0  11        6.52        5.16      3.42 o 
  10   0  11        6.85        6.84      8.36 o 
 -21   1  11        3.75        0.00      6.84 o 
 -19   1  11        5.69       -1.52      5.32 o 
 -17   1  11       30.28       25.07      6.84 o 
 -15   1  11       29.59       27.06      4.20 o 
 -13   1  11      149.84      173.98      7.12 o 
 -11   1  11      189.51      183.87      9.12 o 
  -9   1  11      160.80      166.40      8.36 o 
  -7   1  11       58.12       62.30      5.32 o 
  -5   1  11      121.77      120.81      6.84 o 
  -3   1  11       84.16       92.70      6.08 o 
  -1   1  11       69.78       73.70      6.08 o 
   1   1  11     1059.83      998.38     27.35 o 
   3   1  11        6.11        5.73      2.66 o 
   5   1  11        5.92        5.49      3.22 o 
   7   1  11        7.30        8.61      4.94 o 
   9   1  11       89.58      108.43      7.02 o 
 -20   2  11       18.74       28.11      7.60 o 
 -18   2  11        8.82        7.60      5.32 o 
 -16   2  11        3.43        2.28      6.08 o 
 -14   2  11        3.10       -1.06      2.53 o 
 -12   2  11        6.90        9.88      3.80 o 
 -10   2  11       48.91       53.19      5.32 o 
  -8   2  11      348.75      370.02     13.68 o 
  -6   2  11       21.47       13.68      3.80 o 
  -4   2  11       10.44        3.80      3.04 o 
  -2   2  11       39.05       46.35      5.32 o 
   0   2  11       54.28       44.82      4.20 o 
   2   2  11       92.20      103.68      5.62 o 
   4   2  11      150.28      164.65      7.12 o 
   6   2  11      128.62      144.49      6.92 o 
   8   2  11        1.72        1.52      4.56 o 
 -19   3  11        1.36       -5.32      5.32 o 
 -17   3  11        3.47        0.76      4.56 o 
 -15   3  11       15.31       16.72      6.84 o 
 -13   3  11       31.19       35.66      4.36 o 
 -11   3  11       75.45       72.18      6.08 o 
  -9   3  11       46.62       53.19      5.32 o 
  -7   3  11       14.04       19.00      4.56 o 
  -5   3  11       16.14       12.92      3.80 o 
  -3   3  11      136.92      158.80      9.12 o 
  -1   3  11       61.91       71.56     12.54 o 
   1   3  11       47.90       39.51      4.94 o 
   3   3  11        8.31        4.73      3.46 o 
   5   3  11       78.36       99.20      6.57 o 
   7   3  11       31.86       39.74      5.32 o 
 -18   4  11        2.65        3.04      6.08 o 
 -16   4  11       47.06       48.63      9.12 o 
 -14   4  11        1.12       -1.52      4.56 o 
 -12   4  11       28.01       34.19      5.32 o 
 -10   4  11       20.71       24.31      5.32 o 
  -8   4  11       82.06       82.82      6.84 o 
  -6   4  11       80.53       77.50      6.84 o 
  -4   4  11       44.06       33.12      4.20 o 
  -2   4  11       64.19       74.15      5.84 o 
   0   4  11       16.28       19.91      4.00 o 
   2   4  11       40.84       31.05      4.75 o 
   4   4  11       19.72       15.37      4.36 o 
   6   4  11       62.42       95.51      9.12 o 
 -15   5  11       10.38       11.40      7.60 o 
 -13   5  11        8.04       10.64      6.84 o 
  -9   5  11        0.98        4.56      4.56 o 
  -7   5  11       35.02       44.83      6.08 o 
  -5   5  11       12.23       10.42      3.65 o 
  -3   5  11       28.52       33.83      4.75 o 
  -1   5  11       16.11       18.70      4.20 o 
   1   5  11       40.54       44.30      5.47 o 
   3   5  11        7.15        5.94      4.20 o 
 -12   6  11        2.52       -0.76      5.32 o 
  -8   6  11        3.16       -3.04      4.56 o 
  -6   6  11       16.11       15.69      4.36 o 
  -4   6  11       25.58       32.80      5.29 o 
  -2   6  11        2.69       -2.49      2.85 o 
   0   6  11        2.22        4.27      2.98 o 
 -13  -5  12        3.54       13.68      6.84 o 
 -11  -5  12        0.99       -0.76      6.08 o 
  -9  -5  12        1.93        0.00      5.32 o 
  -7  -5  12        2.37        4.56      5.32 o 
  -5  -5  12       11.74        3.04      5.32 o 
  -3  -5  12       12.11       15.96      6.84 o 
  -1  -5  12        0.67       -5.32      5.32 o 
   1  -5  12       23.92       26.59      7.60 o 
 -16  -4  12       20.66       21.27      7.60 o 
 -14  -4  12       11.07       15.96      6.84 o 
 -12  -4  12        1.50        5.32      5.32 o 
 -10  -4  12        2.74       -1.52      4.56 o 
  -8  -4  12       21.05       15.96      6.08 o 
  -6  -4  12       31.26       27.35      6.08 o 
  -4  -4  12       29.80       20.51      6.08 o 
  -2  -4  12       31.36       35.71      6.84 o 
   0  -4  12       23.87       31.91      6.84 o 
   2  -4  12       37.60       41.79      6.84 o 
 -19  -3  12        0.06       -6.08      6.08 o 
 -17  -3  12        4.31       -0.76      5.32 o 
 -15  -3  12        5.24       13.68      6.08 o 
 -13  -3  12       17.22       15.96      5.32 o 
 -11  -3  12       39.14       47.11      6.84 o 
  -9  -3  12       23.12       15.96      5.32 o 
  -7  -3  12      121.33      112.45      8.36 o 
  -5  -3  12       59.25       49.39      6.84 o 
  -3  -3  12      136.34      110.17      8.36 o 
  -1  -3  12       10.59        4.56      3.80 o 
   1  -3  12       10.48        9.12      4.56 o 
   3  -3  12        7.19        9.12      4.56 o 
 -18  -2  12        2.39        0.00      5.32 o 
 -16  -2  12       12.38       12.92      5.32 o 
 -14  -2  12      102.26      117.01      9.88 o 
 -12  -2  12       18.38       17.48      5.32 o 
 -10  -2  12      115.87      118.53      8.36 o 
  -8  -2  12        8.16        6.84      3.80 o 
  -6  -2  12       32.75       31.91      5.32 o 
  -4  -2  12      189.05      174.00      9.88 o 
  -2  -2  12        3.65        0.00      3.04 o 
   0  -2  12       33.49       30.39      5.32 o 
   2  -2  12        9.51        5.32      3.80 o 
   4  -2  12        4.65        5.32      3.80 o 
   6  -2  12       71.05       77.50     10.64 o 
 -21  -1  12        7.47        8.36      6.84 o 
 -19  -1  12       10.01        0.00      6.08 o 
 -17  -1  12        3.20       -2.40      3.46 o 
 -15  -1  12       28.69       35.34      4.54 o 
 -13  -1  12      123.77      108.66      6.46 o 
 -11  -1  12       55.57       60.95      5.08 o 
  -9  -1  12        9.46        9.88      3.80 o 
  -7  -1  12       75.46       81.30      7.60 o 
  -5  -1  12       22.61       12.16      3.80 o 
  -3  -1  12       53.17       53.95      6.08 o 
  -1  -1  12       14.35       11.40      3.80 o 
   1  -1  12        0.52        0.00      3.04 o 
   3  -1  12       60.58       61.54      6.08 o 
   5  -1  12       59.77       48.66      5.06 o 
   7  -1  12        1.18       -0.76      6.84 o 
 -20   0  12        2.20        7.60      6.08 o 
 -18   0  12       19.68       15.20      6.08 o 
 -16   0  12       71.40       88.84      9.50 o 
 -14   0  12      144.40      141.26      6.92 o 
 -12   0  12       90.72       87.45      5.84 o 
 -10   0  12        1.53       -1.52      3.04 o 
  -8   0  12       74.26       86.62      6.84 o 
  -6   0  12      112.72       99.53      6.84 o 
  -4   0  12      146.73      148.92      8.36 o 
  -2   0  12      862.36      779.56     22.79 o 
   0   0  12      374.81      365.47     13.68 o 
   2   0  12       19.74       12.16      3.80 o 
   4   0  12        0.00       -2.64      2.64 o 
   6   0  12        0.43       -2.72      2.72 o 
   8   0  12       11.30        5.79      3.91 o 
 -21   1  12        7.46        8.36      6.84 o 
 -19   1  12        9.99       10.64      6.08 o 
 -17   1  12        3.20        0.76      4.56 o 
 -15   1  12       28.73       37.36      4.36 o 
 -13   1  12      123.70      113.57      6.02 o 
 -11   1  12       55.57       59.26      6.08 o 
  -9   1  12        9.43       12.92      3.80 o 
  -7   1  12       75.39       73.70      6.08 o 
  -5   1  12       22.59       16.72      3.80 o 
  -3   1  12       53.37       60.78      6.08 o 
  -1   1  12       14.31       15.96      4.56 o 
   1   1  12        0.52        1.52      3.04 o 
   3   1  12       60.42       71.12      5.47 o 
   5   1  12       59.77       66.75      5.62 o 
   7   1  12        1.18        1.41      3.32 o 
 -20   2  12        1.24       -2.28      5.32 o 
 -18   2  12        2.40       -4.56      4.56 o 
 -16   2  12       12.38       21.27      6.84 o 
 -14   2  12      102.29       97.82      5.75 o 
 -12   2  12       18.35       21.27      4.56 o 
 -10   2  12      115.92      127.65      7.60 o 
  -8   2  12        8.16        9.12      3.80 o 
  -6   2  12       32.79       40.27      5.32 o 
  -4   2  12      189.10      194.51      9.88 o 
  -2   2  12        3.65        0.76      3.04 o 
   0   2  12       33.43       32.67      5.32 o 
   2   2  12        9.50       14.67      4.56 o 
   4   2  12        4.72        4.56      3.09 o 
   6   2  12       71.09       83.58      8.36 o 
 -19   3  12        0.06        1.52      6.08 o 
 -17   3  12        4.32       -5.32      6.08 o 
 -15   3  12        5.25        4.56      6.08 o 
 -13   3  12       17.22       18.55      6.84 o 
 -11   3  12       39.17       47.11      6.08 o 
  -9   3  12       23.11       28.11      5.32 o 
  -7   3  12      121.34      118.53      7.60 o 
  -5   3  12       59.25       56.99      6.84 o 
  -3   3  12      136.26      136.76      8.36 o 
  -1   3  12       10.53        9.94      3.46 o 
   1   3  12       10.46        5.38      3.46 o 
   3   3  12        7.27       12.26      4.00 o 
   5   3  12       70.07       87.38      9.12 o 
 -16   4  12       20.69        9.88      6.84 o 
 -12   4  12        1.49        0.76      3.80 o 
 -10   4  12        2.73       -1.52      3.80 o 
  -8   4  12       21.03       22.03      5.32 o 
  -6   4  12       31.22       33.43      6.08 o 
  -4   4  12       29.75       27.35      5.32 o 
  -2   4  12       31.27       31.30      4.54 o 
   0   4  12       23.80       28.82      8.36 o 
   2   4  12       37.55       40.50      5.08 o 
   4   4  12       89.04      107.76      7.67 o 
 -13   5  12        3.54        5.32      6.08 o 
  -9   5  12        1.93       -2.28      3.80 o 
  -7   5  12        2.37        8.36      5.32 o 
  -5   5  12       11.73       14.44      5.32 o 
  -3   5  12       12.09       12.82      4.20 o 
  -1   5  12        0.67       -2.05      3.46 o 
   1   5  12       23.94       32.60      6.84 o 
 -11  -5  13        6.13        0.76      6.08 o 
  -9  -5  13       10.16       11.40      6.08 o 
  -7  -5  13       11.71       12.92      6.08 o 
  -5  -5  13       23.44       22.03      7.60 o 
  -3  -5  13       20.94       17.48      6.84 o 
 -14  -4  13        4.01       -2.28      5.32 o 
 -12  -4  13        4.74       12.16      6.08 o 
 -10  -4  13       12.44        6.84      5.32 o 
  -8  -4  13        2.18       -4.56      4.56 o 
  -6  -4  13       26.69       25.83      6.08 o 
  -4  -4  13        6.45        9.12      5.32 o 
  -2  -4  13       11.57       -2.28      4.56 o 
   0  -4  13       20.66       25.07      6.84 o 
 -17  -3  13       16.03       10.64      6.08 o 
 -15  -3  13       12.19       11.40      6.08 o 
 -13  -3  13       11.75        9.88      5.32 o 
 -11  -3  13        8.24       -1.52      4.56 o 
  -9  -3  13       11.52       15.20      5.32 o 
  -7  -3  13      107.12      105.61      8.36 o 
  -5  -3  13       21.71       14.44      5.32 o 
  -3  -3  13        3.05       -3.80      3.80 o 
  -1  -3  13        3.40        1.52      3.80 o 
   1  -3  13       93.34       97.25      9.12 o 
   3  -3  13       12.52        6.08      5.32 o 
 -18  -2  13        8.41        3.04      5.32 o 
 -16  -2  13       12.10       13.68      5.32 o 
 -14  -2  13        8.43       15.96      5.32 o 
 -12  -2  13       62.26       63.82      7.60 o 
 -10  -2  13        1.83        3.04      3.80 o 
  -8  -2  13        9.19        8.36      4.56 o 
  -6  -2  13       10.64        8.36      4.56 o 
  -4  -2  13        7.66        3.80      3.80 o 
  -2  -2  13       28.56       28.11      5.32 o 
   0  -2  13      105.32      121.57      8.36 o 
   2  -2  13       17.06       12.92      4.56 o 
   4  -2  13       15.51       14.44      5.32 o 
 -19  -1  13        6.31        3.80      6.08 o 
 -17  -1  13       35.24       37.05      6.84 o 
 -15  -1  13       18.10       16.29      4.20 o 
 -13  -1  13       19.65       16.46      4.00 o 
 -11  -1  13       35.91       42.50      4.56 o 
  -9  -1  13        3.87       -3.04      3.04 o 
  -7  -1  13        1.83       -3.04      3.04 o 
  -5  -1  13       55.70       62.30      6.84 o 
  -3  -1  13      290.99      268.21     12.16 o 
  -1  -1  13       34.81       31.91      5.32 o 
   1  -1  13       39.19       41.79      6.08 o 
   3  -1  13       13.68        9.12      4.56 o 
   5  -1  13       10.31       17.05      5.32 o 
 -20   0  13       17.58       14.44      6.84 o 
 -18   0  13        3.86       13.68      6.08 o 
 -16   0  13       17.07       10.79      4.00 o 
 -14   0  13       67.67       59.96      5.62 o 
 -12   0  13       31.20       31.32      6.84 o 
 -10   0  13        0.26       -3.04      3.04 o 
  -8   0  13       44.82       53.19      6.08 o 
  -6   0  13      239.06      240.86     11.40 o 
  -4   0  13      242.82      231.74     10.64 o 
  -2   0  13       69.85       60.78      6.84 o 
   0   0  13       77.06       85.86      6.84 o 
   2   0  13        3.78       -0.76      3.80 o 
   4   0  13        4.55       -1.52      3.80 o 
   6   0  13       38.79       42.14      5.18 o 
 -19   1  13        6.31        9.88      6.08 o 
 -17   1  13       35.24       35.71      8.36 o 
 -15   1  13       18.08       19.24      3.79 o 
 -13   1  13       19.68       15.07      3.65 o 
 -11   1  13       35.90       41.03      5.32 o 
  -9   1  13        3.88       -0.76      3.04 o 
  -7   1  13        1.85       -1.52      3.04 o 
  -5   1  13       55.68       54.71      6.08 o 
  -3   1  13      290.79      251.50     11.40 o 
  -1   1  13       34.86       31.91      5.32 o 
   1   1  13       39.16       44.07      6.08 o 
   3   1  13       13.68       10.64      4.56 o 
   5   1  13       10.30       10.61      4.94 o 
 -18   2  13        8.40        5.32      5.32 o 
 -16   2  13       12.11        8.36      6.84 o 
 -14   2  13        8.43        6.08      3.22 o 
 -12   2  13       62.30       63.06      6.84 o 
 -10   2  13        1.84       10.64      3.80 o 
  -8   2  13        9.22        9.88      3.80 o 
  -6   2  13       10.61        7.60      3.80 o 
  -4   2  13        7.66        8.36      3.80 o 
  -2   2  13       28.56       29.63      5.32 o 
   2   2  13       17.08       15.20      4.56 o 
   4   2  13       15.48        9.88      4.56 o 
 -17   3  13       16.04       15.20      7.60 o 
 -15   3  13       12.20        9.88      6.84 o 
 -13   3  13       11.77       17.48      4.56 o 
 -11   3  13        8.22        3.04      3.80 o 
  -9   3  13       11.52       15.20      4.56 o 
  -7   3  13      107.16      115.49      8.36 o 
  -5   3  13       21.72       22.79      5.32 o 
  -3   3  13        3.07        2.28      3.80 o 
  -1   3  13        3.41        3.04      3.80 o 
   1   3  13       93.19      102.58      6.57 o 
   3   3  13       12.52        7.69      4.20 o 
 -14   4  13        4.02       -4.56      5.32 o 
 -12   4  13        4.74        3.04      3.80 o 
 -10   4  13       12.43       14.44      4.56 o 
  -8   4  13        2.17       -2.28      3.80 o 
  -6   4  13       26.75       22.03      5.32 o 
  -4   4  13        6.47        1.52      4.56 o 
  -2   4  13       11.60        9.12      4.56 o 
   0   4  13       20.59       22.98      4.75 o 
 -11   5  13        6.14       11.40      5.32 o 
  -9   5  13       10.15       11.40      5.32 o 
  -7   5  13       11.71        4.56      4.56 o 
  -5   5  13       23.44       19.75      6.08 o 
  -3   5  13       20.97       23.68      7.22 o 
 -12  -4  14        1.05       -2.28      5.32 o 
 -10  -4  14        9.06        6.84      6.08 o 
  -8  -4  14        6.78        4.56      5.32 o 
  -6  -4  14       33.84       39.51      7.60 o 
  -4  -4  14        6.11       12.16      6.08 o 
 -15  -3  14        0.15        1.52      5.32 o 
 -13  -3  14        1.23        2.28      5.32 o 
 -11  -3  14        4.36        2.28      5.32 o 
  -9  -3  14        3.94        5.32      5.32 o 
  -7  -3  14       47.68       45.59      6.84 o 
  -5  -3  14       13.64       11.40      5.32 o 
  -3  -3  14        2.37        4.56      5.32 o 
  -1  -3  14        4.12        6.08      4.56 o 
 -16  -2  14        1.84        3.04      5.32 o 
 -14  -2  14        3.16       -1.52      5.32 o 
 -12  -2  14        4.75       -2.28      3.80 o 
 -10  -2  14        6.69        6.08      4.56 o 
  -8  -2  14       35.84       32.67      6.08 o 
  -6  -2  14       14.18       12.92      5.32 o 
  -4  -2  14        6.73        2.28      3.80 o 
  -2  -2  14        0.52        6.08      3.80 o 
   0  -2  14        1.16        2.28      3.80 o 
   2  -2  14       73.99       76.74      8.36 o 
 -17  -1  14        8.88        2.89      4.00 o 
 -15  -1  14        2.33       -2.40      3.46 o 
 -13  -1  14        8.89       13.53      7.98 o 
 -11  -1  14        0.71       -3.04      3.80 o 
  -9  -1  14       37.62       16.72      5.32 o 
  -7  -1  14      182.28      183.11     10.64 o 
  -5  -1  14       40.27       34.95      6.08 o 
  -3  -1  14       22.60       21.27      5.32 o 
  -1  -1  14        9.03        4.56      3.80 o 
   1  -1  14       13.39       12.92      4.56 o 
   3  -1  14       18.67       23.55      5.32 o 
 -18   0  14        5.92       -0.76      5.32 o 
 -16   0  14       18.15       17.31      4.20 o 
 -14   0  14        8.69       15.45      4.00 o 
 -12   0  14       14.13       15.20      4.56 o 
 -10   0  14       57.39       73.70      7.60 o 
  -8   0  14       29.64       22.03      5.32 o 
  -6   0  14      215.42      204.39     10.64 o 
  -4   0  14        4.68       -1.52      3.04 o 
  -2   0  14        9.98        8.36      4.56 o 
   0   0  14        7.54        3.80      3.80 o 
   2   0  14       36.16       25.83      6.08 o 
 -17   1  14        8.88        6.84      6.84 o 
 -15   1  14        2.33        0.00      3.09 o 
 -13   1  14        8.88        6.20      3.46 o 
 -11   1  14        0.70        0.00      3.80 o 
  -9   1  14       37.69       35.71      6.08 o 
  -7   1  14      182.41      208.95     10.64 o 
  -5   1  14       40.21       42.55      6.08 o 
  -3   1  14       22.56       20.51      4.56 o 
  -1   1  14        9.00       11.40      4.56 o 
   1   1  14       13.44        6.84      4.56 o 
   3   1  14       18.64       17.48      5.32 o 
 -16   2  14        1.83       -3.04      6.08 o 
 -14   2  14        3.16        2.69      3.22 o 
 -12   2  14        4.74        6.08      4.56 o 
 -10   2  14        6.70        7.60      3.80 o 
  -8   2  14       35.83       37.99      5.32 o 
  -6   2  14       14.19       22.03      5.32 o 
  -4   2  14        6.67        1.52      3.80 o 
  -2   2  14        0.52       -3.04      3.04 o 
   0   2  14        1.18       -3.04      3.80 o 
   2   2  14       74.03       76.74      8.36 o 
 -15   3  14        0.15        3.04      6.84 o 
 -13   3  14        1.22       -0.76      3.80 o 
 -11   3  14        4.37        6.84      4.56 o 
  -9   3  14        3.95        3.04      3.80 o 
  -7   3  14       47.67       56.23      6.84 o 
  -5   3  14       13.60       23.55      5.32 o 
  -3   3  14        2.37        0.76      3.80 o 
  -1   3  14        4.14        5.32      4.56 o 
 -12   4  14        1.04        0.76      4.56 o 
 -10   4  14        9.07       12.16      4.56 o 
  -8   4  14        6.77        3.04      4.56 o 
  -6   4  14       33.78       41.03      6.84 o 
  -4   4  14        6.10       10.64      5.32 o 
 -11  -3  15        9.12        0.76      5.32 o 
  -9  -3  15        2.12       -0.76      5.32 o 
  -7  -3  15        0.04       -3.80      4.56 o 
  -5  -3  15        1.34       -3.04      4.56 o 
 -14  -2  15       11.02       17.48      6.08 o 
 -12  -2  15       13.94        8.36      5.32 o 
 -10  -2  15       15.05        4.56      5.32 o 
  -8  -2  15        7.70        1.52      3.80 o 
  -6  -2  15       10.52        3.80      4.56 o 
  -4  -2  15       16.50       20.51      6.08 o 
  -2  -2  15       23.04       23.55      6.08 o 
 -15  -1  15       22.01       27.35      6.08 o 
 -13  -1  15        6.95       10.64      5.32 o 
 -11  -1  15        6.39        0.76      4.56 o 
  -9  -1  15       45.98       53.19      6.84 o 
  -7  -1  15       10.67       14.44      4.56 o 
  -5  -1  15       16.06       17.48      5.32 o 
  -3  -1  15       18.59       17.48      5.32 o 
  -1  -1  15        1.44       -3.80      3.80 o 
 -16   0  15       15.65       11.82      4.20 o 
 -14   0  15        8.08        1.41      3.65 o 
 -12   0  15        9.91       15.20      5.32 o 
 -10   0  15      148.08      151.20      9.88 o 
  -8   0  15      104.13      100.29      8.36 o 
  -6   0  15       25.83       34.19      6.08 o 
  -4   0  15       15.54       16.72      5.32 o 
  -2   0  15        0.07       -3.80      3.80 o 
   0   0  15        1.93        3.80      3.80 o 
 -15   1  15       22.02       17.74      6.08 o 
 -13   1  15        6.95        7.60      4.56 o 
 -11   1  15        6.38       10.64      4.56 o 
  -9   1  15       45.99       53.19      6.84 o 
  -7   1  15       10.65        9.88      4.56 o 
  -5   1  15       16.08        9.88      4.56 o 
  -3   1  15       18.54       16.72      4.56 o 
  -1   1  15        1.46        0.00      3.80 o 
 -14   2  15       11.01       16.31      4.36 o 
 -12   2  15       13.95       10.64      4.56 o 
 -10   2  15       15.04        8.36      4.56 o 
  -8   2  15        7.71        8.36      4.56 o 
  -6   2  15       10.52       12.92      4.56 o 
  -4   2  15       16.52       16.72      5.32 o 
  -2   2  15       22.98       25.83      6.08 o 
 -11   3  15        9.13        9.88      4.56 o 
  -9   3  15        2.13        4.56      4.56 o 
  -7   3  15        0.03       -3.80      3.80 o 
  -5   3  15        1.34       -2.28      3.80 o 
 -11  -1  16       33.85       34.95      7.60 o 
  -9  -1  16       41.61       41.79      6.84 o 
  -7  -1  16        6.67        1.52      4.56 o 
 -12   0  16        2.26        0.76      4.56 o 
 -10   0  16        1.31       -4.56      4.56 o 
  -8   0  16        0.72        1.52      4.56 o 
  -6   0  16       43.62       53.95      7.60 o 
 -11   1  16       33.86       39.51      6.84 o 
  -9   1  16       41.59       55.47      7.60 o 
  -7   1  16        6.65        8.36      4.56 o 
                                                 
